# Supplementary material for: Changing Malaria Prevalence on the Kenyan Coast since 1974: Climate, Drugs and Vector Control
Source: PLoS One. 2015 Jun 24;10(6):e0128792. doi: 10.1371/journal.pone.0128792 (PMC4479373; doi:10.1371/journal.pone.0128792)
Supplement: S1 Data — (CSV) [file pone.0128792.s002.csv]

YeStart	Sublocname	SLID	2.5% quantile	5% quantile	25% quantile	Median	75%quantile	95% quantile	97.5% quantile
1974	MATOLANI	1	0.003308203	0.005051123	0.018209295	0.043325343	0.09940751	0.285612659	0.378441316
1974	KAMALE	2	0.000319113	0.000584004	0.003668892	0.012909518	0.044249509	0.222975949	0.342718824
1974	RAMADA	3	0.003445411	0.003671948	0.004449041	0.005067167	0.005757388	0.006895918	0.007306842
1974	KISIKI CHA WANGIRIAM	4	0.001351286	0.002814555	0.025936409	0.111384333	0.371116209	0.847612043	0.920616425
1974	ADU	5	0.000422973	0.000585229	0.001480071	0.002594494	0.004258323	0.008020047	0.00971807
1974	MAMBASA	6	0.010650792	0.013232968	0.024700146	0.036241919	0.051110451	0.079554948	0.090971279
1974	KADZANDANI	7	0.000744131	0.001234763	0.005765297	0.016541332	0.046422773	0.184414725	0.271904618
1974	DAKACHA	8	0.006005028	0.009309568	0.034950436	0.084155244	0.189052629	0.472954901	0.582480247
1974	MADINA	9	0.037312842	0.038910499	0.044130685	0.048052791	0.052230627	0.058734648	0.060980532
1974	SHOMELA	10	0.001675067	0.002518153	0.008062819	0.016220103	0.029816579	0.063757788	0.079818698
1974	NGOMENI	11	0.083083676	0.088943314	0.109431922	0.126056599	0.144845089	0.175987	0.187178104
1974	BOMANI	12	0.029232478	0.031730231	0.040568772	0.047875879	0.056269443	0.070537795	0.075790994
1974	BORE	13	0.152864692	0.160065963	0.183700147	0.201497939	0.220413392	0.249576148	0.259516574
1974	PUMWANI	14	0.006581678	0.007101333	0.00891732	0.010391437	0.012064334	0.014877493	0.015907869
1974	BARICHO	15	0.007994072	0.012275635	0.04456096	0.10410617	0.22452987	0.520613007	0.626075521
1974	SINGWAYA	16	0.011343419	0.016416224	0.049764871	0.103420903	0.202611658	0.443630259	0.536964383
1974	MAMBRUI	17	0.031534796	0.033333587	0.039452021	0.044252991	0.049556301	0.058158539	0.061221901
1974	GANDINI	18	0.008107408	0.012551155	0.046595104	0.1102256	0.239008573	0.547173889	0.652651023
1974	MAKONGENI	19	0.040566269	0.044110061	0.056589166	0.066811952	0.078449632	0.097997945	0.105124861
1974	MARIKEBUNI	20	0.046411006	0.049029579	0.057848047	0.064708342	0.072216736	0.084273774	0.088526806
1974	BURA	21	0.007381054	0.010521834	0.030727445	0.063119521	0.125239145	0.298921843	0.378666827
1974	LANGOBAYA	22	0.107460369	0.112366662	0.128569095	0.140801746	0.153870351	0.174186497	0.181182967
1974	MASINDENI	23	0.006050533	0.009594292	0.038433872	0.096139689	0.220640846	0.538870089	0.65027516
1974	MIKUYUNI	24	0.017339387	0.019601327	0.028000962	0.035141943	0.043443195	0.057779967	0.063117091
1974	MKONDONI	25	0.054419926	0.057794221	0.069282422	0.078291614	0.088218886	0.104248687	0.109934485
1974	KAKONENI	26	0.02524546	0.026424972	0.030341278	0.033331401	0.036560062	0.041665228	0.043447977
1974	KAYA	27	0.107319245	0.113954837	0.136187249	0.153205367	0.171546918	0.200304439	0.210262639
1974	PAZIANI	28	0.006049864	0.007225632	0.012074376	0.016626823	0.02226152	0.032691824	0.036807471
1974	SABAKI	29	0.514281808	0.514848915	0.516688766	0.518049433	0.519481546	0.521676984	0.52242705
1974	MALIMO	30	0.01399327	0.015663627	0.021779801	0.026923723	0.032875382	0.043112312	0.046922996
1974	BATE	31	0.123410222	0.129334634	0.148837726	0.163470976	0.179018631	0.203009485	0.211229257
1974	MAKOBENI	32	0.003538477	0.005228491	0.017025508	0.037854761	0.081843498	0.224702998	0.298867799
1974	MADUNGUNI	33	0.009967812	0.011355184	0.016607645	0.021197939	0.026662493	0.036359534	0.040074812
1974	JILORE/ZIANI	34	0.091755278	0.095943202	0.109724209	0.120131992	0.13125216	0.148565827	0.154532787
1974	GIRIMACHA	35	0.001733295	0.002607304	0.008356766	0.016802339	0.030803278	0.065519405	0.081878571
1974	GANDA	36	0.023406556	0.024602238	0.028605819	0.031694564	0.035057703	0.040429042	0.042318868
1974	MONGOTINI	37	0.017481033	0.019498992	0.026877457	0.033120921	0.040398243	0.052997213	0.057698282
1974	CENTRAL	38	0.022260281	0.023988654	0.029997825	0.034852916	0.040332145	0.049469119	0.052790416
1974	MERE	39	0.000550926	0.000770917	0.002013517	0.003597789	0.006002409	0.011532887	0.014055711
1974	KAKUYUNI	40	0.040315474	0.042234884	0.048606965	0.053469779	0.058716	0.066998133	0.069885527
1974	SHELLA	41	0.001985683	0.003134805	0.012571847	0.032325565	0.080556393	0.261310249	0.358362835
1974	NDUGUMNANI	42	0.000591684	0.000805267	0.00194185	0.003307386	0.005294856	0.009663575	0.011598029
1974	BARANI	43	0.001685973	0.002662812	0.010703619	0.027621276	0.069379687	0.23153943	0.322429752
1974	MALANGA	44	0.002265418	0.003438456	0.012138642	0.02857501	0.065571175	0.197133727	0.26988721
1974	MSABAHA	45	0.014169456	0.015625517	0.020896958	0.025344335	0.030540474	0.039570781	0.042955132
1974	KIJIWETANGA	46	0.001268802	0.001583772	0.003003089	0.004453146	0.006348194	0.010071622	0.011603352
1974	MIJIMBONI	47	0.051114352	0.054902355	0.068322646	0.079450263	0.092291719	0.114201677	0.122299766
1974	MKENGE	48	0.000504009	0.000693795	0.001728831	0.003003457	0.004891418	0.00912213	0.011020072
1974	MWAHERA	49	0.002261579	0.003287677	0.010234636	0.02220623	0.04741807	0.133792392	0.182841471
1974	MILORE	50	0.004936036	0.005494834	0.007553339	0.009326855	0.01143301	0.015172315	0.016598721
1974	DZIKUNZE	51	0.000733784	0.001280074	0.006920219	0.021844434	0.066549512	0.27536823	0.396489318
1974	MBARAKA CHEMBE	52	0.016470549	0.017545571	0.021223542	0.024144358	0.027398837	0.032745388	0.034668397
1974	CHEMBE KIBABA MUCHE	53	0.019026554	0.020241876	0.024415793	0.027726499	0.031416714	0.037471587	0.039649549
1974	NDIGIRIA/MAPOTEA	54	0.030511185	0.036891067	0.063405027	0.088122269	0.118041459	0.170846786	0.190644607
1974	KAEMBENI	55	0.001406973	0.002301971	0.010267133	0.028387187	0.075871651	0.26750012	0.372957409
1974	MIDA	56	0.000670842	0.000855639	0.001723015	0.002644835	0.003882324	0.00638543	0.007435614
1974	ARABUKO SOKOKE FORES	57	0.006243688	0.008291881	0.019604574	0.035190367	0.062317804	0.136613869	0.173606254
1974	JIMBA	58	0.013512795	0.014655598	0.018685261	0.021990043	0.025768744	0.03217449	0.034533124
1974	GEDE	59	0.011015018	0.012477533	0.017967238	0.022723595	0.028357952	0.038318509	0.042098407
1974	MRIMA WA NDEGE	60	0.00285839	0.00483899	0.023810491	0.06913645	0.184456918	0.531459105	0.657913239
1974	VITENGENI	61	0.044336929	0.047598787	0.059132152	0.068625919	0.079503788	0.097899849	0.104632412
1974	WATAMU	62	0.000552092	0.001116777	0.00950488	0.040645227	0.157641246	0.616762704	0.765130493
1974	DIDA	63	0.003398131	0.003998569	0.006406567	0.008622109	0.011344458	0.016362861	0.01833531
1974	MKONGANI	64	0.045865003	0.05010243	0.065432725	0.078424506	0.093628393	0.119920977	0.129680842
1974	DULUKIZA	65	0.004910969	0.00757322	0.028042628	0.06740188	0.15330416	0.406355174	0.514116999
1974	MWAMBANI	66	0.008612626	0.012931725	0.043885858	0.098358596	0.205895322	0.475941124	0.577895918
1974	MADAMANI	67	0.015866692	0.016756191	0.019764881	0.022122444	0.024722033	0.02893799	0.030438838
1974	MITSEDZINI	68	0.031570511	0.03417364	0.043397977	0.051033518	0.059818583	0.074770107	0.080276475
1974	UYOMBO	69	0.02037367	0.021946082	0.027438735	0.031912506	0.036996538	0.04554287	0.048667633
1974	MNAGONI	70	0.136048801	0.145825172	0.179431177	0.206030226	0.235306908	0.282043428	0.298347344
1974	ROKA	71	0.004199543	0.004926284	0.007824699	0.010470152	0.013697217	0.01959423	0.021896328
1974	MIHIRINI	72	0.008017235	0.011995685	0.040327526	0.090121138	0.18929337	0.447016135	0.548364196
1974	KIDEMU	73	0.008774856	0.013722554	0.052357072	0.125275845	0.270782421	0.596082491	0.698724411
1974	MWEZA/MIGODOMANI	74	0.003371208	0.005076941	0.01757452	0.040739347	0.091471729	0.259731137	0.345395579
1974	DUNGICHA/MUHONI	75	0.097276353	0.10220777	0.118689629	0.131345739	0.145049217	0.166678493	0.174197961
1974	MIKAMINI	76	0.006438273	0.011938935	0.074703111	0.230714294	0.527106835	0.881866176	0.932988713
1974	CHUMANI	77	0.042473655	0.044404752	0.050791001	0.055637713	0.060844434	0.069020575	0.071860206
1974	RARE	78	0.028202097	0.030962643	0.040837199	0.049021983	0.058430901	0.074431066	0.080330351
1974	GANZE/TSANGALAWENI	79	0.002715985	0.003502108	0.00724826	0.011331649	0.016950292	0.028617162	0.033592432
1974	MITSEMERINI	80	0.009546431	0.014794392	0.054871846	0.128725808	0.273290032	0.5926907	0.693897001
1974	MAGOGONI	81	0.045273064	0.048126507	0.057970322	0.065851819	0.074678613	0.089226979	0.094465824
1974	NGERENYA	82	0.021336289	0.022295898	0.025461083	0.027859962	0.030435811	0.034482501	0.035890682
1974	MTSARA-WA-TSATSU	83	0.009066285	0.009755506	0.012155133	0.014096686	0.016293248	0.019970553	0.021312805
1974	ZOWERANI	84	0.036570583	0.038328816	0.044166263	0.048638535	0.053477328	0.061143977	0.063824125
1974	PETANGUO	85	0.056582641	0.059688838	0.07018996	0.078370041	0.087334128	0.10172255	0.106804986
1974	NYARI	86	0.034747083	0.036253491	0.041188447	0.044903959	0.0488695	0.055055729	0.057195713
1974	EZAMOYO	87	0.034193159	0.035688337	0.04059754	0.04429909	0.048255498	0.054435953	0.05657663
1974	MTONDIA/MAJAONI	88	0.046265717	0.048255384	0.054772855	0.059670423	0.064889893	0.07301161	0.075815844
1974	DANGARANI	89	0.011390209	0.017273429	0.059968745	0.134457425	0.2744724	0.57854305	0.676753475
1974	PAZIANI	90	0.075732593	0.081402994	0.101584254	0.118366423	0.137798167	0.171075772	0.183410437
1974	MAGOGONI	91	0.076543761	0.082094274	0.101235011	0.116525319	0.133570353	0.161394597	0.171302072
1974	KIBARANI	92	0.047924312	0.050094538	0.057262569	0.062697179	0.068528978	0.077674947	0.080847422
1974	KONJORA	93	0.087481903	0.091137039	0.103079845	0.111984686	0.121415157	0.135947357	0.14092765
1974	VITSAPUNI/MARIANI	94	0.183268867	0.196126897	0.239584833	0.273014799	0.308888836	0.364203478	0.382961663
1974	SILALONI	95	0.010270926	0.013329922	0.02805666	0.044025309	0.065494654	0.108067183	0.125407302
1974	DUPHARU	96	0.173519156	0.197671946	0.291986992	0.377627314	0.479857175	0.64279837	0.693932727
1974	MACKINNON RD	97	0.034274145	0.040588269	0.065887514	0.08893363	0.116699554	0.165712315	0.184039984
1974	MWAPULA	98	0.087312445	0.093594489	0.115340893	0.132731851	0.152121736	0.18372541	0.194975054
1974	PALAKUMI/MIGUMOMIRI	99	0.009557644	0.010402058	0.013390108	0.015849503	0.01866782	0.023458694	0.025226322
1974	MDANGARANI	100	0.008040906	0.013176618	0.057648846	0.148968386	0.333782285	0.696776304	0.791023065
1974	HOSPITAL	101	0.006381187	0.01082182	0.052568483	0.145568315	0.343555591	0.726772109	0.819246285
1974	VINAGONI	102	0.063599077	0.067379034	0.080277907	0.09043978	0.101681932	0.119902447	0.126367826
1974	MARERE	103	0.050372394	0.053079345	0.062202434	0.069278544	0.077016966	0.089408485	0.093775874
1974	MWAKWALA	104	0.072100099	0.077795227	0.097862991	0.114351177	0.133139126	0.164552024	0.175954959
1974	SOKONI	105	0.00316453	0.006688822	0.06244587	0.244998438	0.612720593	0.940133974	0.970869958
1974	MAVUENI/MAJAJANI	106	0.075965913	0.080149526	0.094248774	0.105165591	0.117070376	0.13603936	0.142694264
1974	MNARANI	107	0.000667099	0.001804909	0.036360659	0.235333455	0.715255387	0.981332497	0.9930276
1974	KIRIBA/WANGWANI	108	0.035556913	0.038796355	0.050302826	0.059761087	0.070563756	0.088766571	0.095435024
1974	KITHENGWANI/MAZIA	109	0.05411312	0.058465193	0.073651397	0.08596784	0.099873557	0.122964881	0.131305254
1974	VIRAGONI	110	0.01150253	0.016765819	0.05187053	0.109029816	0.214922283	0.467672356	0.562776111
1974	CHIVARA	111	0.02005744	0.022246108	0.030197474	0.036881353	0.044639933	0.058004935	0.062987223
1974	MAJI YA CHUMVI	112	0.013465769	0.020492839	0.071519451	0.159517396	0.318864393	0.634094321	0.727024035
1974	VYAMBANI	113	0.012350722	0.017926075	0.054708974	0.113785639	0.221714811	0.474616167	0.56866198
1974	TAKAUNGU	114	0.025070571	0.026748918	0.032536322	0.037175776	0.042383394	0.051002996	0.05411663
1974	MWAKAMBI	115	0.112163852	0.118324583	0.138947597	0.154847646	0.172081681	0.199286845	0.208729208
1974	CHENGONI	116	0.015972556	0.02509322	0.095228266	0.218121999	0.42546953	0.753163486	0.829329437
1974	KITSOENI	117	0.084257476	0.087786384	0.099313865	0.107913231	0.117022857	0.131069427	0.135885197
1974	MKWAJUNI/MKOMANI	118	0.080380879	0.085436375	0.10260149	0.116052601	0.130837497	0.15459946	0.162974022
1974	KIBWABWANI	119	0.009858737	0.015691136	0.062734441	0.152803951	0.327140853	0.671554227	0.766019184
1974	NGOMBENI	120	0.104331742	0.109876447	0.128512184	0.142891307	0.158503984	0.1832147	0.191823231
1974	MIKIRIANI	121	0.011099402	0.016119283	0.049381377	0.103335789	0.203634578	0.447788865	0.542007582
1974	CHASIMBA	122	0.048128504	0.050280769	0.057393692	0.062770111	0.068531143	0.077541562	0.080667573
1974	KINAGONI	123	0.00885034	0.014550632	0.064031997	0.164804018	0.36279785	0.725460286	0.813784566
1974	BIRINI/MWAMULEKA	124	0.00576138	0.00980441	0.048270058	0.135517279	0.326456371	0.713139714	0.809450999
1974	CHALANI/MIHINGONI	125	0.035318999	0.037826147	0.046468929	0.05335913	0.0610553	0.073709561	0.078258882
1974	ZIANI	126	0.049058404	0.053184765	0.067865043	0.08000767	0.093959832	0.117581173	0.126235265
1974	MIYANI	127	0.006474903	0.010940758	0.052609961	0.144750858	0.340370194	0.721703598	0.814874652
1974	PINGILIKANI	128	0.021202943	0.022988503	0.029312876	0.034524251	0.040505127	0.050668247	0.054414024
1974	MARIAKANI/MITANGONI	129	0.013748105	0.021043468	0.074690575	0.167843067	0.33543324	0.656297366	0.747308214
1974	MURIMANI	130	0.007295419	0.011874011	0.05106231	0.131631212	0.299312926	0.657040357	0.758041594
1974	KURUWITU	131	0.104249497	0.109949666	0.129094479	0.143883516	0.159957227	0.185416803	0.194282942
1974	MAKOMBOANI	132	0.006239691	0.010178795	0.044237434	0.115699737	0.270057272	0.62510656	0.731979437
1974	MATOPE	133	0.036644649	0.038624704	0.045272418	0.050427846	0.056058919	0.065085465	0.068266926
1974	MWEMBE KATI	134	0.027342289	0.033280439	0.058343958	0.082332245	0.112129697	0.166289904	0.186915058
1974	KIZINGO	135	0.101083148	0.106538741	0.124832276	0.138892912	0.154116867	0.178138906	0.186498693
1974	CHILULU	136	0.094563586	0.101279877	0.124423232	0.142894032	0.163443757	0.196829421	0.208645558
1974	KALOLENI/VISH./TSAKA	137	0.023222674	0.024436392	0.028502154	0.031654204	0.035097975	0.040621467	0.04257065
1974	VIPINGO	138	0.058912365	0.061716349	0.071004647	0.078068869	0.085665309	0.09760163	0.101746366
1974	MBALAMWENI	139	0.068268744	0.072393543	0.086380013	0.097324429	0.109353677	0.128707973	0.135541721
1974	MWABILA	140	0.225209566	0.260793765	0.398273409	0.51697727	0.64566092	0.812283844	0.854084322
1974	MWARAKAYA	141	0.115965659	0.121422709	0.139480089	0.153137102	0.167736846	0.190438466	0.198255456
1974	JUNJU	142	0.11093515	0.115418985	0.129946509	0.140695976	0.151997514	0.169267928	0.175143816
1974	NYALANI	143	0.008935818	0.009853033	0.013180557	0.015987164	0.019264931	0.024962713	0.02710474
1974	KAWALA/KADZONZO	144	0.005253374	0.008004494	0.028603915	0.067120373	0.149506821	0.390491339	0.494514827
1974	KWALE	145	0.025827348	0.027594627	0.033715615	0.038615652	0.044114741	0.053204351	0.056490899
1974	TSAGWA	146	0.017484244	0.019398137	0.026322574	0.032120244	0.038826067	0.050333716	0.054609717
1974	KALALANI	147	0.013122249	0.021778996	0.097152117	0.242588234	0.488556868	0.823423308	0.88708166
1974	KINAGONI	148	0.049810216	0.053038974	0.064137466	0.07299756	0.082891652	0.099132503	0.10495725
1974	MBWAKA/KIKOMANI	149	0.004339106	0.006864971	0.027465727	0.069454292	0.16478029	0.446354476	0.561121159
1974	KILIBASI	150	0.019251199	0.028759225	0.093990817	0.198025003	0.370345642	0.674162471	0.757624943
1974	MLEJI	151	0.004322908	0.006360667	0.020529662	0.045348162	0.097163208	0.260100075	0.341160018
1974	PANGANI/MAERENI	152	0.007499912	0.011320035	0.039087603	0.088941396	0.189843614	0.454378517	0.55783462
1974	MIYUNI	153	0.001757103	0.002105283	0.003550167	0.004921991	0.006640283	0.009875025	0.011168211
1974	KIJIPWA	154	0.045382397	0.047533547	0.054664142	0.060101247	0.065960679	0.075200659	0.078418017
1974	JIMBA	155	0.005602738	0.007164644	0.014518091	0.02237832	0.032930869	0.054115874	0.062881196
1974	CHAURINGO	156	0.045247299	0.049055843	0.062474313	0.073410046	0.085819896	0.106543435	0.114072147
1974	MIKAHANI	157	0.019629798	0.021697483	0.029158783	0.035380234	0.042557339	0.054836744	0.059393998
1974	VINYUNDUNI	158	0.129872138	0.150383402	0.2347835	0.317101896	0.421946828	0.600679652	0.658850034
1974	MWATATE	159	0.021780225	0.023747693	0.030708886	0.036433529	0.042979622	0.054061787	0.058132361
1974	KANAMAI	160	0.084864397	0.089783064	0.106604674	0.119880017	0.134553311	0.158299423	0.166707287
1974	KALIANGOMBE/JIMBA	161	0.001652004	0.002622778	0.010683076	0.027787627	0.070207436	0.235101782	0.327151805
1974	MAKAMINI	162	0.183195103	0.193314022	0.226825912	0.252120089	0.278980412	0.320170755	0.334151454
1974	MWAMUTSUNGA	163	0.003614955	0.005201665	0.015691864	0.03322808	0.068895244	0.183094027	0.243524283
1974	KISURUTINI/MWELE/SIM	164	0.004606612	0.004906332	0.00594021	0.006769949	0.007703361	0.009254901	0.009817844
1974	MATUMBI	165	0.070994022	0.081638403	0.125514707	0.169021972	0.226848258	0.340186195	0.384426965
1974	BWAGAMOYO	166	0.000440399	0.000612596	0.001573947	0.002784016	0.00460066	0.008731302	0.010603015
1974	SHIMO LA TEWA	167	0.00260708	0.003072108	0.004939389	0.006653595	0.008750625	0.012595236	0.014097792
1974	MAZERAS/MUGUMO PATSA	168	0.001722597	0.002536849	0.007672312	0.014998505	0.027098694	0.057354404	0.071757458
1974	BUNI/CHISIMANI	169	0.034440953	0.037573394	0.048701816	0.057852324	0.068308156	0.085939199	0.092401989
1974	CHIGATO	170	0.004867998	0.005654819	0.008742178	0.01152749	0.014911218	0.021073069	0.023468862
1974	MAZERAS	171	0.05033828	0.05393294	0.066382742	0.076392131	0.087634039	0.106200821	0.112884278
1974	BAMBURI	172	0.001039129	0.001815674	0.009859545	0.031079263	0.093324107	0.355928203	0.489152724
1974	SHANZU	173	0.000788221	0.001051833	0.002406299	0.003969759	0.006157351	0.010747032	0.012718738
1974	JOMVU KUU	174	0.282969432	0.385861008	0.722028913	0.873973669	0.948818536	0.987201308	0.991948232
1974	BOFU	175	0.046258585	0.048966611	0.058130788	0.065286578	0.073144518	0.085802924	0.090280133
1974	MWEMBE LEGEZA	176	0.001056825	0.001965772	0.01284301	0.04546888	0.147871472	0.527763697	0.672549373
1974	VIGURUNGANI	177	0.087552059	0.092747326	0.110449876	0.124349356	0.139646572	0.164259694	0.172943983
1974	MABESHENI	178	0.008603647	0.014312986	0.065173171	0.170920028	0.378836192	0.745841934	0.830813151
1974	BUSA	179	0.067674698	0.073252141	0.093240053	0.110000814	0.12947434	0.162842691	0.175164354
1974	JUNDA	180	0.001165363	0.002211844	0.01545967	0.057069707	0.188761784	0.61963961	0.75468418
1974	MAGOGONI	181	0.001434094	0.002796857	0.021107198	0.080770924	0.263019322	0.729678644	0.83954908
1974	MNYENZENI	182	0.026380068	0.028727102	0.037051828	0.043900206	0.05174123	0.065017208	0.069898056
1974	MTAA	183	0.011804903	0.018581175	0.071544264	0.168930354	0.349128017	0.686242741	0.776115799
1974	MWAMDUDU	184	0.021520282	0.023814085	0.032110152	0.039059051	0.047105744	0.060922449	0.066055029
1974	KWA SHEE	185	0.969755383	0.983402759	0.997429471	0.999299413	0.999809935	0.999971463	0.999984696
1974	MIRITINI	186	0.666697277	0.765729283	0.936147003	0.976437441	0.991551251	0.998121976	0.99885639
1974	KISAUNI	187	0.001137677	0.002371902	0.021901213	0.094973683	0.328882475	0.819328226	0.90374872
1974	MAWENI	188	0.000846537	0.00166515	0.012903093	0.051111771	0.180902017	0.627933049	0.766435569
1974	BIRIKANI	189	0.999935642	0.999964594	0.999994318	0.999998407	0.999999556	0.999999931	0.999999963
1974	CHANGAMWE	190	0.993487163	0.996240578	0.999306076	0.999785246	0.999933849	0.999988064	0.999993194
1974	PORT REITZ	191	0.991974435	0.995997054	0.999528315	0.999893021	0.999975844	0.999997223	0.999998635
1974	GANDINI	192	0.035319917	0.037148839	0.043272847	0.048007467	0.05316908	0.061418497	0.064321588
1974	KIBANDAONGO	193	0.065125518	0.070877291	0.091167421	0.107771753	0.126614271	0.158012921	0.169353901
1974	KIPEVU	194	0.999950726	0.999973093	0.999995779	0.999998836	0.999999681	0.999999952	0.999999974
1974	TUDOR	195	0.999999151	0.999999542	0.999999931	0.999999982	0.999999995	0.999999999	1
1974	TUDOR FOUR	196	0.999999931	0.999999967	0.999999997	0.999999999	1	1	1
1974	MAZOLA	197	0.026029551	0.027702728	0.033436094	0.037976968	0.043028209	0.051295172	0.054261055
1974	KONGOWEA	198	0.001232151	0.00255446	0.023192988	0.099205145	0.337399942	0.823058358	0.905519941
1974	KILIMANGODO	199	0.097774687	0.105462908	0.131801	0.152498332	0.175223547	0.211577016	0.224320032
1974	SHIMANZI	200	0.999999307	0.999999623	0.999999942	0.999999984	0.999999996	0.999999999	1
1974	TONONOKA	201	0.99999999	0.999999995	0.999999999	1	1	1	1
1974	MAJENGO	202	0.999999976	0.999999987	0.999999998	0.999999999	1	1	1
1974	MJI WA KALE	203	0.999999993	0.999999997	1	1	1	1	1
1974	BONDENI	204	0.999999992	0.999999996	1	1	1	1	1
1974	MTONGWE	205	0.003048877	0.00603715	0.046815218	0.172385694	0.46922679	0.877728256	0.934490979
1974	MWEMBE TAYARI	206	0.999999992	0.999999996	1	1	1	1	1
1974	MAKADARA	207	0.999999993	0.999999997	1	1	1	1	1
1974	GANJONI	208	0.999999983	0.999999991	0.999999999	1	1	1	1
1974	KIZINGO	209	0.999999992	0.999999996	1	1	1	1	1
1974	BOFU	210	0.002357908	0.006161283	0.104759419	0.471451959	0.871936628	0.992335727	0.9970696
1974	MBUGUNI	211	0.0560007	0.059253021	0.070229799	0.078794004	0.088187316	0.103286882	0.108617221
1974	TIMBWANI	212	0.003981718	0.00825218	0.072032866	0.266576663	0.630115178	0.941088292	0.970831838
1974	LIKONI	213	0.004432717	0.009320353	0.084168385	0.307616378	0.68254407	0.954793993	0.978111879
1974	KITEJE	214	0.022415641	0.024080164	0.029837176	0.034456085	0.039641024	0.048231666	0.051340252
1974	VYEMANI	215	0.00436426	0.007420185	0.0366502	0.104832957	0.265054174	0.647788164	0.758273712
1974	DUMBULE	216	0.085232922	0.089104093	0.101849835	0.111483349	0.121785234	0.137845688	0.143387311
1974	VIJIWENI	217	0.002258444	0.003992484	0.022390988	0.070923067	0.202870746	0.592784864	0.720480272
1974	PUNGU	218	0.002666905	0.003088083	0.004728382	0.006191345	0.007950833	0.011117202	0.012341455
1974	GOLINI	219	0.007650321	0.011939961	0.04543935	0.109287658	0.24031006	0.554945357	0.661525321
1974	KINANGO	220	0.511683262	0.512165967	0.513740899	0.514912636	0.516152566	0.518064813	0.518721395
1974	MWANDIMU	221	0.247944268	0.289093193	0.446238995	0.577140021	0.710941997	0.865764554	0.900349439
1974	KIFYONZO	222	0.05168646	0.054079175	0.061976294	0.067985518	0.074447999	0.084610019	0.088140717
1974	NGOMBENI	223	0.01878559	0.020006787	0.024180089	0.027481113	0.031147828	0.037150792	0.039303688
1974	MATUGA	224	0.506138312	0.506489608	0.507671096	0.508590384	0.509597602	0.511219104	0.511793352
1974	KIZIBE	225	0.097946925	0.102320725	0.116656347	0.127423622	0.138871887	0.156606222	0.162691514
1974	MLAFYENI	226	0.104985121	0.110143594	0.127270022	0.140284822	0.154261389	0.176111565	0.183664407
1974	KUNDUTSI	227	0.056908737	0.059637466	0.06868158	0.075585681	0.083031032	0.094769009	0.098855277
1974	KITIVO	228	0.03823683	0.041289786	0.051962631	0.060645353	0.070485802	0.086944624	0.092928058
1974	NAT. RESERVE	229	0.024932281	0.032222336	0.069380659	0.115082135	0.184897538	0.336669974	0.397812512
1974	GULANZE	230	0.200663573	0.238439266	0.391387384	0.528165135	0.675248176	0.851400177	0.890883755
1974	KOMBANI	231	0.024124107	0.025676549	0.030969033	0.035146195	0.039775386	0.047333204	0.050036711
1974	SIMKUMBE	232	0.189236374	0.196423117	0.21950192	0.236322862	0.253771418	0.27994188	0.288708985
1974	MAZUMALUME	233	0.422059675	0.43537328	0.476459058	0.50498126	0.533274319	0.573276051	0.586007465
1974	NDAVAYA	234	0.026086812	0.028039401	0.034877953	0.040435509	0.046744109	0.05731503	0.061172021
1974	MKOYO	235	0.035997393	0.03796057	0.044570009	0.04971183	0.055345441	0.064400995	0.067601312
1974	MKOMBA	236	0.085075859	0.090374752	0.108216834	0.121981377	0.136933343	0.160628906	0.168906168
1974	BONGWE	237	0.261131738	0.26972616	0.296758268	0.316010373	0.335600641	0.364330994	0.373789517
1974	MTSAMVIANI	238	0.010567126	0.016458429	0.061827284	0.145397285	0.305451824	0.635449813	0.732656302
1974	GOMBATO	239	0.009886442	0.018041761	0.105492892	0.298740783	0.606223046	0.908253963	0.947968976
1974	UKUNDA	240	0.015151516	0.02752677	0.153705884	0.396105776	0.703254379	0.938405896	0.965561533
1974	BOYANI	241	0.027034693	0.042089267	0.150942568	0.318237595	0.550748675	0.832322586	0.886994056
1974	MSULWA	242	0.016305732	0.027029076	0.118301663	0.284767781	0.541659989	0.851042719	0.905436785
1974	KINONDO	243	0.18351837	0.190254084	0.211738277	0.227331958	0.243453596	0.267577549	0.275646525
1974	MAJIMBONI	244	0.05090907	0.054632215	0.067364094	0.077383036	0.088434192	0.106313887	0.112671635
1974	KIPAMBANI	245	0.012432732	0.015205046	0.027090005	0.038650027	0.053197223	0.080387143	0.091060584
1974	MAKOBE	246	0.044319632	0.04754562	0.058601349	0.067371409	0.077110093	0.093021112	0.098708614
1974	TIRIBE	247	0.035575049	0.03880838	0.050294079	0.059733514	0.07051397	0.088678628	0.095332157
1974	MANYATTA	248	0.039540098	0.04251232	0.052754382	0.060926395	0.070046225	0.085038682	0.090423319
1974	LUKORE	249	0.089001064	0.093865597	0.110123142	0.122582921	0.136046565	0.157264402	0.164643239
1974	MWALUVANGA	250	0.016790213	0.018897329	0.026665176	0.033234761	0.040850374	0.053945037	0.058838669
1974	MANGAWANI	251	0.037715648	0.039867481	0.047100845	0.052714831	0.058852019	0.068694717	0.072169652
1974	SHIMBA HILLS	252	0.073147095	0.076497918	0.087526929	0.095873803	0.104806281	0.118763167	0.123585712
1974	GAZI	253	0.12257895	0.128225657	0.146771234	0.160713258	0.175544445	0.1984781	0.206335433
1974	KASEMENI	254	0.002807934	0.004985905	0.028259643	0.089200501	0.248053698	0.656947426	0.773096372
1974	MWENA	255	0.040565014	0.042757151	0.050129941	0.055823935	0.062032272	0.071943564	0.075434517
1974	MIVUMONI	256	0.527277246	0.528276348	0.531468105	0.533791629	0.536202936	0.539838912	0.541064057
1974	MRIMA/MALAMBA	257	0.048797898	0.051005129	0.058279664	0.063775308	0.069659042	0.078857529	0.082045536
1974	MILALANI	258	0.117133804	0.122387019	0.139559804	0.152438576	0.166106391	0.187206796	0.194426265
1974	VINGUJINI	259	0.008505424	0.015022559	0.081033791	0.228579206	0.499015422	0.852234264	0.911153199
1974	SHIRAZI	260	0.073964741	0.077161004	0.087646347	0.095505183	0.103864453	0.11681731	0.121275719
1974	KIGWEDE	261	0.104823929	0.109264401	0.12377923	0.134596084	0.146038726	0.163633645	0.169653743
1974	SEGA	262	0.502398509	0.502701849	0.503819405	0.504757247	0.505835046	0.50767635	0.50836069
1974	MAJORENI	263	0.027664449	0.029367426	0.035145754	0.039665718	0.044643197	0.052697909	0.05556235
1974	FUNZI	264	0.001678751	0.004523412	0.085915064	0.432591129	0.860920476	0.992286436	0.997133658
1974	MZIZIMA	265	0.045764616	0.04916773	0.060812658	0.070000371	0.080155485	0.096645396	0.102513386
1974	KIWEGU	266	0.02261699	0.02385182	0.028019306	0.031257232	0.034805087	0.040508997	0.042529726
1974	JEGO	267	0.519327363	0.520095336	0.522585148	0.524423559	0.526356566	0.529313373	0.530321278
1974	SHIMONI	268	0.019046514	0.020835769	0.027166086	0.032340031	0.038222817	0.048122776	0.051748711
1974	WASINI/MKWIRO	269	0.002530115	0.006806458	0.124005236	0.534365198	0.903042727	0.994858236	0.998092546
1974	MIDOINA	270	0.003372218	0.00562591	0.026460723	0.074255695	0.191228331	0.53047753	0.653291103
1974	DABASO	271	0.010882528	0.011637609	0.014243474	0.016328473	0.018667399	0.022542858	0.023946094
1974	FUNDISA	272	0.020043128	0.021343063	0.02581823	0.029379951	0.033358812	0.03990416	0.042263351
1974	GONGONI	273	0.003453092	0.005420256	0.021231207	0.053214905	0.126944469	0.364990252	0.473879574
1974	KIDUTANI/MAWAMBA	274	0.082637811	0.087341481	0.103290162	0.115741861	0.129403151	0.151307403	0.159014407
1974	MARERENI	275	0.002269822	0.002743673	0.004743715	0.006665261	0.009076291	0.013614283	0.015427214
1974	MATSANGONI	276	0.070774548	0.077010979	0.09950662	0.118434595	0.140396626	0.177881309	0.191635723
1974	MWAKIRUNGE	277	0.003528458	0.004213557	0.007043952	0.009713284	0.01303675	0.019241738	0.021711839
1974	VANGA	278	0.503781779	0.503989678	0.504688805	0.505231614	0.505825891	0.506781641	0.507120142
1974	TSANGATSINI	279	0.03936422	0.042384988	0.052822721	0.061181257	0.070534471	0.085958906	0.091510578
1975	MATOLANI	1	0.002098335	0.003227245	0.011918114	0.028975655	0.068595691	0.213225218	0.293365094
1975	KAMALE	2	0.000204394	0.000375892	0.002397086	0.008539392	0.029840692	0.161649386	0.260154118
1975	RAMADA	3	0.001854547	0.002054414	0.002783064	0.003401664	0.004128154	0.005401996	0.005883535
1975	KISIKI CHA WANGIRIAM	4	0.000870388	0.001819745	0.017107933	0.076247431	0.281224179	0.788177374	0.886054942
1975	ADU	5	0.000258618	0.000361127	0.000939586	0.001681834	0.002824775	0.005514512	0.006763937
1975	MAMBASA	6	0.00641522	0.008081682	0.015729322	0.023820993	0.03478309	0.057132361	0.066466704
1975	KADZANDANI	7	0.000474249	0.000791548	0.003763528	0.010958129	0.031392049	0.132328672	0.202023386
1975	DAKACHA	8	0.003820139	0.005965224	0.023025302	0.05708956	0.134488686	0.377876061	0.486755505
1975	MADINA	9	0.01943431	0.021279847	0.027750716	0.032965385	0.038815126	0.048516527	0.052045445
1975	SHOMELA	10	0.001037766	0.001573422	0.00516111	0.010585179	0.019891833	0.044172285	0.056085983
1975	NGOMENI	11	0.047573102	0.052803335	0.071924466	0.088260316	0.10742699	0.140602323	0.152916115
1975	BOMANI	12	0.016474973	0.018463728	0.025896818	0.032426264	0.040291149	0.054438219	0.059864257
1975	BORE	13	0.086922054	0.095008801	0.123071309	0.145312207	0.169814304	0.209157927	0.222986757
1975	PUMWANI	14	0.0036241	0.004044341	0.0056019	0.00695364	0.008568931	0.011457654	0.012568356
1975	BARICHO	15	0.00508585	0.007868759	0.029452235	0.071125761	0.161813492	0.423827667	0.532515792
1975	SINGWAYA	16	0.00718675	0.010491002	0.032901817	0.070663094	0.145146653	0.351765706	0.442364322
1975	MAMBRUI	17	0.016965304	0.018708003	0.024976757	0.030204834	0.036246607	0.046610273	0.050457678
1975	GANDINI	18	0.005164863	0.008052199	0.030832739	0.075467698	0.173099264	0.449886622	0.560834507
1975	MAKONGENI	19	0.022982726	0.025788146	0.036267161	0.045445965	0.056459084	0.076148235	0.083652832
1975	MARIKEBUNI	20	0.025125071	0.027682275	0.036843532	0.044434016	0.053149827	0.067966866	0.073428293
1975	BURA	21	0.004656784	0.006696648	0.020161031	0.042526849	0.087392451	0.225265577	0.294735362
1975	LANGOBAYA	22	0.059215334	0.064771338	0.084110684	0.099551685	0.116702317	0.144635442	0.154620075
1975	MASINDENI	23	0.00385754	0.006156501	0.025370152	0.065491058	0.158658334	0.441292272	0.557878379
1975	MIKUYUNI	24	0.010044144	0.011603218	0.017715571	0.023309667	0.030234279	0.04309153	0.048160714
1975	MKONDONI	25	0.029962495	0.033108999	0.044433963	0.053893077	0.064822206	0.083512073	0.090411781
1975	KAKONENI	26	0.013213972	0.014497098	0.019041366	0.022744287	0.026941352	0.033991449	0.036571182
1975	KAYA	27	0.060892096	0.067187744	0.089579049	0.107939092	0.128754755	0.163362074	0.175824143
1975	PAZIANI	28	0.003584153	0.004348354	0.007619969	0.010870209	0.015113916	0.023494163	0.026931672
1975	SABAKI	29	0.507495361	0.508185942	0.510587128	0.512494182	0.514606272	0.518052973	0.519288038
1975	MALIMO	30	0.008028717	0.009200737	0.013740061	0.017853432	0.02291869	0.032281498	0.035948439
1975	BATE	31	0.068742419	0.075254757	0.098011263	0.116190832	0.136371711	0.169159458	0.180821693
1975	MAKOBENI	32	0.002236978	0.003331528	0.011127689	0.025273142	0.056204326	0.164757384	0.225803512
1975	MADUNGUNI	33	0.005796597	0.006737875	0.010492938	0.01400003	0.018421113	0.026828558	0.030196094
1975	JILORE/ZIANI	34	0.049873368	0.054594068	0.071090214	0.084317512	0.099070437	0.123239918	0.131910958
1975	GIRIMACHA	35	0.001073011	0.001628009	0.005349971	0.010961695	0.020554635	0.045380956	0.057473699
1975	GANDA	36	0.012370624	0.013600763	0.017978235	0.021579914	0.025695726	0.032670806	0.035248196
1975	MONGOTINI	37	0.010051056	0.011485275	0.0170378	0.022077793	0.028300608	0.039832759	0.044361112
1975	CENTRAL	38	0.012339229	0.013755335	0.018995154	0.023518802	0.028895562	0.038427569	0.042061196
1975	MERE	39	0.000337479	0.000476581	0.001279638	0.002333844	0.003982715	0.007927357	0.009778647
1975	KAKUYUNI	40	0.021338833	0.023411402	0.030738266	0.036701467	0.043449424	0.05474319	0.058856718
1975	SHELLA	41	0.001262275	0.002005936	0.008218979	0.021535969	0.055154099	0.193043493	0.274987185
1975	NDUGUMNANI	42	0.000360564	0.00049556	0.001231355	0.002144033	0.003517262	0.006667988	0.00810646
1975	BARANI	43	0.00107157	0.001703531	0.006992863	0.018372029	0.04732129	0.169274999	0.244242907
1975	MALANGA	44	0.001435282	0.002194345	0.007926267	0.01901305	0.044731716	0.142890897	0.201426919
1975	MSABAHA	45	0.008069789	0.009140391	0.013243042	0.01693649	0.021479276	0.029870823	0.033163334
1975	KIJIWETANGA	46	0.000759537	0.000960854	0.001893513	0.002889786	0.004250114	0.007075436	0.008279519
1975	MIJIMBONI	47	0.0289175	0.03216627	0.044260251	0.054784241	0.067371601	0.089725185	0.098213419
1975	MKENGE	48	0.000307828	0.000427742	0.001097188	0.001947218	0.003246825	0.006281268	0.007683161
1975	MWAHERA	49	0.001426394	0.002090144	0.006669599	0.01474808	0.032211255	0.095249701	0.132994744
1975	MILORE	50	0.002819312	0.003216815	0.004764651	0.006185344	0.007961164	0.011310787	0.012648706
1975	DZIKUNZE	51	0.000468974	0.000822539	0.004523201	0.014495072	0.045259408	0.203790223	0.307523647
1975	MBARAKA CHEMBE	52	0.008928634	0.009886211	0.013367377	0.016312909	0.019760313	0.025771308	0.0280306
1975	CHEMBE KIBABA MUCHE	53	0.010290657	0.011390799	0.015386497	0.018765769	0.022719391	0.029608395	0.032194715
1975	NDIGIRIA/MAPOTEA	54	0.018425574	0.022631819	0.040913696	0.059080754	0.082468915	0.126963059	0.144604237
1975	KAEMBENI	55	0.000896273	0.001475386	0.006711422	0.018883269	0.051838911	0.197734787	0.287512497
1975	MIDA	56	0.000403584	0.000521001	0.0010874	0.001714653	0.002591095	0.004456576	0.005265952
1975	ARABUKO SOKOKE FORES	57	0.003895227	0.00522818	0.012773994	0.02349874	0.042760862	0.098241429	0.127253495
1975	JIMBA	58	0.007532928	0.0084327	0.011799608	0.014748227	0.01829771	0.024694195	0.027160648
1975	GEDE	59	0.006382909	0.007386467	0.011354716	0.015036786	0.019657561	0.028392997	0.031868115
1975	MRIMA WA NDEGE	60	0.001827174	0.00310979	0.015654049	0.046642259	0.130758415	0.433143508	0.565251521
1975	VITENGENI	61	0.024891319	0.027697035	0.038089993	0.047087536	0.057807693	0.076800204	0.084003648
1975	WATAMU	62	0.000355257	0.000721089	0.006232629	0.027142967	0.110412124	0.518620886	0.686127611
1975	DIDA	63	0.002000523	0.002393069	0.004033983	0.005636289	0.007714288	0.011798725	0.01347605
1975	MKONGANI	64	0.026480388	0.029793392	0.042417352	0.05370145	0.067479849	0.092521971	0.102184116
1975	DULUKIZA	65	0.003121587	0.004846323	0.018427983	0.045458884	0.107716861	0.316764197	0.418544501
1975	MWAMBANI	66	0.005471244	0.008278535	0.028984284	0.067069246	0.147487383	0.381238624	0.482716565
1975	MADAMANI	67	0.008413932	0.009277862	0.012391346	0.014991329	0.018001222	0.023184131	0.025118299
1975	MITSEDZINI	68	0.017735881	0.019838464	0.02772683	0.034652644	0.042999055	0.05800406	0.063768526
1975	UYOMBO	69	0.011307202	0.012601727	0.017396639	0.021546027	0.026491816	0.035293072	0.038652472
1975	MNAGONI	70	0.080540545	0.08936519	0.121234831	0.147916136	0.178537698	0.229783727	0.248231207
1975	ROKA	71	0.00246892	0.0029452	0.004925927	0.006846463	0.009322151	0.014152744	0.016125296
1975	MIHIRINI	72	0.005090028	0.007673657	0.026598689	0.061276075	0.134816778	0.354269079	0.452932915
1975	KIDEMU	73	0.005595275	0.008812452	0.03472461	0.086227952	0.198350464	0.499544994	0.611679788
1975	MWEZA/MIGODOMANI	74	0.002134561	0.003239007	0.011494145	0.027225746	0.062995119	0.192361235	0.264822469
1975	DUNGICHA/MUHONI	75	0.053922723	0.059148816	0.077568189	0.092487324	0.109260916	0.136958402	0.146923836
1975	MIKAMINI	76	0.004140668	0.007721463	0.050081389	0.164940369	0.425286099	0.833574394	0.903542705
1975	CHUMANI	77	0.022391889	0.024540271	0.032115255	0.038248817	0.045159447	0.056671835	0.060855307
1975	RARE	78	0.016079743	0.018154588	0.026032313	0.033028446	0.041522079	0.056926689	0.06288339
1975	GANZE/TSANGALAWENI	79	0.00164501	0.002146368	0.004602357	0.007389791	0.011385638	0.020113284	0.023971646
1975	MITSEMERINI	80	0.006084362	0.00949848	0.036416575	0.08871495	0.200419936	0.496192347	0.60642634
1975	MAGOGONI	81	0.024918703	0.02755715	0.037142473	0.045236424	0.054681205	0.071028398	0.077131195
1975	NGERENYA	82	0.01104242	0.012110714	0.015893074	0.01897174	0.022458928	0.028315456	0.030460283
1975	MTSARA-WA-TSATSU	83	0.004964845	0.00553308	0.007634998	0.00945369	0.011621623	0.015485464	0.01696699
1975	ZOWERANI	84	0.019341114	0.021226592	0.027899975	0.033342221	0.03951193	0.049862235	0.053642457
1975	PETANGUO	85	0.030795585	0.033899275	0.044983289	0.054133087	0.06460359	0.082314106	0.088810997
1975	NYARI	86	0.018075482	0.019797459	0.025863363	0.030763163	0.036275386	0.045453056	0.048794339
1975	EZAMOYO	87	0.017801634	0.019501881	0.025495963	0.030341808	0.035797859	0.044889826	0.048201605
1975	MTONDIA/MAJAONI	88	0.506092627	0.50666615	0.508671315	0.510279046	0.512074218	0.515030945	0.516102822
1975	DANGARANI	89	0.007248852	0.011083155	0.039843527	0.092863717	0.201494946	0.482030779	0.587764289
1975	PAZIANI	90	0.043649853	0.048555215	0.066844791	0.082807278	0.101890894	0.135631825	0.148338572
1975	MAGOGONI	91	0.04357085	0.048415059	0.066060681	0.081038031	0.09851644	0.128618895	0.139756489
1975	KIBARANI	92	0.025343155	0.027767175	0.036303277	0.043203612	0.050965715	0.063866456	0.068544534
1975	KONJORA	93	0.046974375	0.051319233	0.066448199	0.078471129	0.091788945	0.113477439	0.121221412
1975	VITSAPUNI/MARIANI	94	0.111243343	0.123176396	0.165715956	0.200478384	0.239470867	0.30256514	0.324646451
1975	SILALONI	95	0.006250087	0.008211073	0.017947353	0.028998677	0.044581309	0.077472333	0.091486796
1975	DUPHARU	96	0.113700873	0.132735995	0.211752717	0.289355595	0.388353623	0.560610218	0.618638462
1975	MACKINNON RD	97	0.020627053	0.024848109	0.042598188	0.059875556	0.081995601	0.124006176	0.140617892
1975	MWAPULA	98	0.050047835	0.05557729	0.075768382	0.092882213	0.112824248	0.147012223	0.159638944
1975	PALAKUMI/MIGUMOMIRI	99	0.005338599	0.005990426	0.008438471	0.010592383	0.013194104	0.01790332	0.019728554
1975	MDANGARANI	100	0.005140269	0.008479583	0.038339105	0.103395131	0.250075768	0.607927593	0.71939032
1975	HOSPITAL	101	0.004087955	0.006973653	0.034926584	0.100903013	0.258151113	0.641669774	0.753775376
1975	VINAGONI	102	0.035128265	0.038753035	0.051792421	0.062659489	0.07518372	0.096505913	0.10437546
1975	MARERE	103	0.027249758	0.029976601	0.039708047	0.047723725	0.056881475	0.072356498	0.078038743
1975	MWAKWALA	104	0.041533601	0.046334363	0.064103392	0.07950376	0.09778841	0.129889714	0.14193142
1975	SOKONI	105	0.002041919	0.004334088	0.041738651	0.176062599	0.511858401	0.913018658	0.95712643
1975	MAVUENI/MAJAJANI	106	0.041869388	0.046066933	0.060998549	0.073257679	0.087208299	0.11060504	0.119119836
1975	MNARANI	107	0.000432122	0.001172176	0.024117196	0.16848842	0.624318342	0.972217473	0.98957714
1975	KIRIBA/WANGWANI	108	0.020213518	0.02272923	0.032185448	0.040499769	0.050514282	0.068494984	0.075382295
1975	KITHENGWANI/MAZIA	109	0.030721556	0.034311234	0.047565677	0.059017114	0.07259238	0.09647017	0.105455456
1975	VIRAGONI	110	0.00729477	0.010723227	0.034329029	0.074639366	0.154597804	0.374004799	0.468013265
1975	CHIVARA	111	0.01149179	0.013078606	0.019170858	0.024661833	0.031408064	0.043834507	0.048684217
1975	MAJI YA CHUMVI	112	0.008582161	0.013180959	0.047728883	0.111167629	0.237944934	0.540153258	0.644510875
1975	VYAMBANI	113	0.007827361	0.011461457	0.036233686	0.078030302	0.159921471	0.380740912	0.474214232
1975	TAKAUNGU	114	0.013701116	0.015185332	0.020612451	0.025232662	0.030663919	0.040168045	0.043756517
1975	MWAKAMBI	115	0.063206663	0.069483521	0.091642038	0.109691095	0.130046198	0.163695129	0.175797766
1975	CHENGONI	116	0.010215452	0.016200757	0.064140694	0.155272177	0.330406541	0.673593392	0.767408945
1975	KITSOENI	117	0.045019112	0.049210378	0.063829306	0.075483002	0.088424536	0.109562553	0.117121677
1975	MKWAJUNI/MKOMANI	118	0.045161548	0.049873233	0.066821824	0.080915528	0.097104842	0.124497359	0.13454349
1975	KIBWABWANI	119	0.00629855	0.010096201	0.041781582	0.106210411	0.24458189	0.580039186	0.689453838
1975	NGOMBENI	120	0.058343176	0.064092197	0.084392632	0.100911953	0.119550724	0.150414755	0.161510582
1975	MIKIRIANI	121	0.007030781	0.010298939	0.03264266	0.070602495	0.145937568	0.355637713	0.447407064
1975	CHASIMBA	122	0.025330256	0.027758414	0.036312971	0.043235353	0.051029039	0.063993324	0.068695547
1975	KINAGONI	123	0.005663663	0.009374081	0.042690594	0.115037682	0.274758287	0.640534398	0.747318138
1975	BIRINI/MWAMULEKA	124	0.003688979	0.006314506	0.032018209	0.0935963	0.24373815	0.62602364	0.74160541
1975	CHALANI/MIHINGONI	125	0.019519461	0.021678519	0.029577771	0.036307801	0.044214075	0.058017059	0.063216844
1975	ZIANI	126	0.02802702	0.031372326	0.043893347	0.05485694	0.068022139	0.091520404	0.100468352
1975	MIYANI	127	0.00414503	0.007046628	0.034945802	0.100306656	0.255496811	0.635950365	0.748446077
1975	PINGILIKANI	128	0.01184142	0.013266242	0.018592316	0.023272481	0.028916126	0.039102543	0.043022662
1975	MARIAKANI/MITANGONI	129	0.008766373	0.013541607	0.049905629	0.117321769	0.251851065	0.564084366	0.668060993
1975	MURIMANI	130	0.004662464	0.007637587	0.033879626	0.090796346	0.221378869	0.563837419	0.679678536
1975	KURUWITU	131	0.058448813	0.064261211	0.084808077	0.101577736	0.12053243	0.15198317	0.163322653
1975	MAKOMBOANI	132	0.003986513	0.00654366	0.02928109	0.079355134	0.197587564	0.529423097	0.649066464
1975	MATOPE	133	0.01968013	0.021652323	0.028699389	0.034511282	0.041162016	0.052440383	0.056601228
1975	MWEMBE KATI	134	0.016559743	0.020464083	0.037680427	0.055198672	0.07825761	0.123339902	0.141477946
1975	KIZINGO	135	0.056464106	0.062048776	0.081789286	0.097858095	0.115991896	0.146036417	0.156851857
1975	CHILULU	136	0.05437574	0.060331966	0.082044881	0.100387156	0.121694656	0.158060741	0.171435461
1975	KALOLENI/VISH./TSAKA	137	0.012284021	0.013517793	0.017916677	0.021547846	0.025709004	0.032783682	0.03540625
1975	VIPINGO	138	0.03149944	0.034547347	0.04528803	0.05399929	0.063820482	0.080156629	0.086089568
1975	MBALAMWENI	139	0.03782135	0.041744175	0.055800434	0.067484584	0.080912995	0.103698997	0.112075873
1975	MWABILA	140	0.153221498	0.18195515	0.302386816	0.417740815	0.554779496	0.751897389	0.805042376
1975	MWARAKAYA	141	0.064368164	0.07044379	0.091672432	0.108648585	0.127519876	0.158253225	0.169211416
1975	JUNJU	142	0.060054209	0.065538017	0.084531627	0.099513178	0.115993159	0.142570863	0.151983439
1975	NYALANI	143	0.005075127	0.005747952	0.008326083	0.010646712	0.013501057	0.018779094	0.020856052
1975	KAWALA/KADZONZO	144	0.003334487	0.005118184	0.018790567	0.045266493	0.104951235	0.302829666	0.399885273
1975	KWALE	145	0.014173384	0.015720955	0.021378512	0.026197948	0.03186462	0.041781624	0.045527551
1975	TSAGWA	146	0.010010733	0.011388724	0.016676155	0.021428165	0.027251308	0.037951335	0.042127747
1975	KALALANI	147	0.008411686	0.014082073	0.065542848	0.174237956	0.38864253	0.758748296	0.841688109
1975	KINAGONI	148	0.027570932	0.030508477	0.041185683	0.050198502	0.060706118	0.078860628	0.085628411
1975	MBWAKA/KIKOMANI	149	0.002763203	0.00439913	0.018056902	0.046872348	0.116169279	0.352803945	0.464679083
1975	KILIBASI	150	0.012272269	0.018520445	0.063200983	0.139956738	0.281905582	0.584128569	0.680697855
1975	MLEJI	151	0.002733482	0.004054261	0.013434454	0.030358496	0.067063053	0.192884689	0.261339734
1975	PANGANI/MAERENI	152	0.004763677	0.007243343	0.025774473	0.060447093	0.135207082	0.360980455	0.462290739
1975	MIYUNI	153	0.001040831	0.001265881	0.002235052	0.003206386	0.004486358	0.007047626	0.008111243
1975	KIJIPWA	154	0.024112463	0.026443347	0.034670653	0.041351786	0.048896431	0.061488206	0.066063347
1975	JIMBA	155	0.003388795	0.004386306	0.009223705	0.014621184	0.022190544	0.038265464	0.04517618
1975	CHAURINGO	156	0.025675802	0.028748578	0.040169448	0.050105833	0.06196131	0.083005382	0.090982248
1975	MIKAHANI	157	0.011202836	0.012714709	0.018487125	0.023654951	0.029970813	0.041536568	0.046033584
1975	VINYUNDUNI	158	0.084016623	0.099433214	0.166746259	0.237508336	0.334033637	0.515494004	0.579525748
1975	MWATATE	159	0.012259818	0.013774276	0.019476206	0.024496046	0.030555539	0.041490463	0.045708647
1975	KANAMAI	160	0.047497628	0.052331434	0.069651407	0.084005894	0.100463671	0.128250715	0.138405654
1975	KALIANGOMBE/JIMBA	161	0.00104996	0.001677896	0.006979188	0.018482243	0.047916801	0.172083406	0.248486114
1975	MAKAMINI	162	0.108294405	0.11876927	0.155333948	0.18447152	0.216612945	0.267975225	0.285898294
1975	MWAMUTSUNGA	163	0.002281268	0.003309463	0.010246076	0.022153377	0.047144853	0.132404573	0.180762329
1975	KISURUTINI/MWELE/SIM	164	0.002476309	0.002744177	0.003721584	0.004554143	0.005535109	0.007261632	0.007915099
1975	MATUMBI	165	0.043991336	0.051695198	0.084928632	0.119747238	0.168138615	0.268734375	0.310024689
1975	BWAGAMOYO	166	0.000269194	0.000378241	0.000999368	0.001804596	0.003050812	0.005997727	0.00737087
1975	SHIMO LA TEWA	167	0.001533161	0.001835966	0.003104778	0.004340033	0.00593587	0.009056199	0.010338681
1975	MAZERAS/MUGUMO PATSA	168	0.001067313	0.001585448	0.004915465	0.009798189	0.01810867	0.039791896	0.050457924
1975	BUNI/CHISIMANI	169	0.019567156	0.021999441	0.031142398	0.039182533	0.048869439	0.066271021	0.072940257
1975	CHIGATO	170	0.002853711	0.003373833	0.005508702	0.00755897	0.010191517	0.01530868	0.017394968
1975	MAZERAS	171	0.028143571	0.031267038	0.042696247	0.052448199	0.063913957	0.083919114	0.091413408
1975	BAMBURI	172	0.000665287	0.001168499	0.006454002	0.020685897	0.064013236	0.270948877	0.392515789
1975	SHANZU	173	0.000477292	0.000643934	0.0015201	0.002565993	0.004081733	0.007407932	0.008881918
1975	JOMVU KUU	174	0.201616179	0.287806652	0.628925303	0.820411327	0.924936586	0.981089336	0.988111679
1975	BOFU	175	0.025159516	0.027752099	0.037062812	0.044806356	0.053725703	0.068940856	0.074559294
1975	MWEMBE LEGEZA	176	0.000678792	0.001268537	0.008424048	0.030409702	0.10326193	0.428393308	0.580076021
1975	VIGURUNGANI	177	0.048995535	0.054034788	0.072118902	0.087119575	0.104320626	0.133350764	0.143957376
1975	MABESHENI	178	0.005506217	0.009221682	0.043470471	0.119569287	0.288653489	0.664268603	0.768667714
1975	BUSA	179	0.039070126	0.043690878	0.06109671	0.076463814	0.095018633	0.12819296	0.140809449
1975	JUNDA	180	0.000748995	0.001428182	0.010152199	0.038327391	0.133752803	0.521773433	0.674035863
1975	MAGOGONI	181	0.000923116	0.001808447	0.013894325	0.054692223	0.191385753	0.643564972	0.778379763
1975	MNYENZENI	182	0.014877146	0.01670633	0.023576358	0.029617863	0.036905156	0.050036722	0.055086812
1975	MTAA	183	0.00753807	0.011956452	0.047781733	0.118111283	0.263284541	0.596613131	0.701826081
1975	MWAMDUDU	184	0.012314759	0.013990387	0.020399529	0.026155168	0.033207243	0.046152878	0.05118998
1975	KWA SHEE	185	0.95403277	0.97466634	0.996079976	0.998936459	0.999712854	0.999957103	0.999977055
1975	MIRITINI	186	0.562226246	0.678262876	0.905448318	0.964658383	0.987327525	0.997202488	0.99830021
1975	KISAUNI	187	0.000733768	0.00153611	0.014430597	0.064628017	0.245135597	0.751739765	0.862811845
1975	MAWENI	188	0.000544786	0.001076237	0.008469171	0.034249527	0.127742317	0.530481429	0.687750398
1975	BIRIKANI	189	0.999901226	0.999945752	0.999991342	0.999997581	0.999999328	0.999999896	0.999999943
1975	CHANGAMWE	190	0.989969212	0.994219705	0.998940604	0.999673924	0.999900021	0.999982064	0.999989798
1975	PORT REITZ	191	0.98769704	0.993865931	0.999280687	0.999837533	0.999963449	0.999995813	0.999997946
1975	GANDINI	192	0.01880962	0.02068384	0.027360391	0.032854747	0.039132328	0.049761032	0.053680491
1975	KIBANDAONGO	193	0.037653352	0.04224397	0.059411573	0.074385819	0.092249577	0.123760866	0.135648366
1975	KIPEVU	194	0.999924408	0.999958792	0.99999357	0.999998232	0.999999517	0.999999927	0.999999961
1975	TUDOR	195	0.999998703	0.999999302	0.999999895	0.999999972	0.999999993	0.999999999	0.999999999
1975	TUDOR FOUR	196	0.999999895	0.999999951	0.999999995	0.999999999	1	1	1
1975	MAZOLA	197	0.0141801	0.015691069	0.02116922	0.025788743	0.031177343	0.040525795	0.044022822
1975	KONGOWEA	198	0.000794598	0.001654223	0.015287948	0.067609905	0.25231623	0.756479126	0.865244107
1975	KILIMANGODO	199	0.056631467	0.0631314	0.086863075	0.106905766	0.130143248	0.16968236	0.184160832
1975	SHIMANZI	200	0.999998941	0.999999425	0.999999912	0.999999976	0.999999994	0.999999999	0.999999999
1975	TONONOKA	201	0.999999984	0.999999992	0.999999999	1	1	1	1
1975	MAJENGO	202	0.999999963	0.99999998	0.999999997	0.999999999	1	1	1
1975	MJI WA KALE	203	0.999999989	0.999999995	1	1	1	1	1
1975	BONDENI	204	0.999999988	0.999999994	0.999999999	1	1	1	1
1975	MTONGWE	205	0.001964064	0.003905659	0.03110322	0.120621149	0.369590495	0.827727506	0.905395425
1975	MWEMBE TAYARI	206	0.999999988	0.999999994	0.999999999	1	1	1	1
1975	MAKADARA	207	0.99999999	0.999999995	0.999999999	1	1	1	1
1975	GANJONI	208	0.999999974	0.999999987	0.999999998	1	1	1	1
1975	KIZINGO	209	0.999999988	0.999999994	0.999999999	1	1	1	1
1975	BOFU	210	0.001529435	0.004012139	0.071201615	0.369988369	0.81829177	0.988523748	0.995607416
1975	MBUGUNI	211	0.030597855	0.033738001	0.044990875	0.054329213	0.06506203	0.083305268	0.090015278
1975	TIMBWANI	212	0.00257109	0.005353177	0.048316163	0.193118846	0.530269327	0.914336528	0.957053054
1975	LIKONI	213	0.002864115	0.006051732	0.056708185	0.226337254	0.587546118	0.933803871	0.967643025
1975	KITEJE	214	0.012325418	0.013717563	0.018849397	0.023261132	0.028487283	0.037716992	0.04122647
1975	VYEMANI	215	0.002795155	0.004777917	0.024216514	0.071614773	0.19337858	0.553091978	0.67925265
1975	DUMBULE	216	0.046099963	0.050470538	0.065762023	0.078038794	0.091749486	0.114260161	0.12234199
1975	VIJIWENI	217	0.001447488	0.002570887	0.014727432	0.047871913	0.144627935	0.494511142	0.634709095
1975	PUNGU	218	0.001553701	0.001832175	0.002967212	0.0040472	0.005423374	0.008074661	0.009152637
1975	GOLINI	219	0.00487246	0.007657721	0.030054552	0.074799329	0.174126337	0.457691143	0.57053237
1975	KINANGO	220	0.024191116	0.026483421	0.034542418	0.041031996	0.048311834	0.060379574	0.064755172
1975	MWANDIMU	221	0.171213064	0.204932121	0.345813096	0.477696039	0.626573135	0.818187128	0.86392642
1975	KIFYONZO	222	0.027339604	0.029984345	0.039313762	0.046891356	0.055448124	0.069717921	0.07491069
1975	NGOMBENI	223	0.010145187	0.011237403	0.015209729	0.018573432	0.02251232	0.029382751	0.031964564
1975	MATUGA	224	0.013019904	0.014370794	0.019244115	0.023322753	0.028051275	0.036199019	0.039235918
1975	KIZIBE	225	0.053274169	0.058276145	0.075716059	0.089646993	0.105131991	0.130395424	0.139415185
1975	MLAFYENI	226	0.058058372	0.063634476	0.083229823	0.099017595	0.116682432	0.145680298	0.156075253
1975	KUNDUTSI	227	0.030408923	0.03336271	0.043781997	0.05224909	0.061811756	0.077750855	0.083555833
1975	KITIVO	228	0.0214731	0.023977681	0.0332521	0.041286726	0.050853804	0.067818622	0.074253523
1975	NAT. RESERVE	229	0.015595091	0.020420272	0.045965856	0.079051471	0.132490005	0.259605714	0.315163109
1975	GULANZE	230	0.13621703	0.165852599	0.296717165	0.428384372	0.586105901	0.799426117	0.851169429
1975	KOMBANI	231	0.01305114	0.014449803	0.019527926	0.023817969	0.028830279	0.037544455	0.040809703
1975	SIMKUMBE	232	0.107102475	0.116448699	0.148229327	0.172720935	0.199072798	0.240256223	0.2544286
1975	MAZUMALUME	233	0.27760298	0.297695136	0.361859947	0.407339035	0.452757174	0.517037687	0.53745136
1975	NDAVAYA	234	0.014482544	0.016123628	0.022181151	0.027406499	0.033618283	0.044631444	0.048817809
1975	MKOYO	235	0.019309083	0.021257399	0.028234954	0.034008446	0.040634026	0.051904933	0.056069223
1975	MKOMBA	236	0.04760693	0.052577301	0.070357058	0.085055671	0.101856942	0.130126449	0.140415847
1975	BONGWE	237	0.152767414	0.165221507	0.206689404	0.237693439	0.270190564	0.319344598	0.335856111
1975	MTSAMVIANI	238	0.006736861	0.010582179	0.04113319	0.10080659	0.226711668	0.541322694	0.650727171
1975	GOMBATO	239	0.006360316	0.011685022	0.071487647	0.21910161	0.505541332	0.869238695	0.924638072
1975	UKUNDA	240	0.009765096	0.017887483	0.105997734	0.301676871	0.611490671	0.91096287	0.949705438
1975	BOYANI	241	0.017349487	0.027303335	0.103732176	0.235216366	0.449624876	0.770554478	0.842086927
1975	MSULWA	242	0.010463752	0.017493566	0.080427175	0.207784154	0.440188654	0.793915536	0.866301484
1975	KINONDO	243	0.102895155	0.111834831	0.142240646	0.165644152	0.190813177	0.23017653	0.243758637
1975	MAJIMBONI	244	0.028392836	0.031567369	0.043135997	0.052933705	0.064373664	0.084168328	0.091536084
1975	KIPAMBANI	245	0.007450057	0.009243345	0.017231915	0.025436416	0.03632672	0.058054881	0.067000938
1975	MAKOBE	246	0.024654672	0.027403868	0.037445513	0.045984793	0.055990711	0.073384866	0.079912712
1975	TIRIBE	247	0.020218257	0.022732116	0.03217925	0.040483868	0.050485289	0.068439834	0.075316243
1975	MANYATTA	248	0.02201865	0.024509159	0.03365381	0.041473744	0.050681648	0.066786924	0.072858781
1975	LUKORE	249	0.049246801	0.054157196	0.071570461	0.085790402	0.101886275	0.128680187	0.138375034
1975	MWALUVANGA	250	0.009683774	0.01114604	0.016854038	0.022051845	0.028468374	0.040356418	0.045023182
1975	MANGAWANI	251	0.020302088	0.022379149	0.029835434	0.03602426	0.043142994	0.055281493	0.059771684
1975	SHIMBA HILLS	252	0.03940284	0.043135836	0.056216619	0.066738062	0.078514099	0.097921371	0.104905615
1975	GAZI	253	0.067927141	0.074312536	0.09655148	0.114278784	0.1339298	0.165816602	0.177157519
1975	KASEMENI	254	0.001795302	0.003204725	0.018609371	0.060597839	0.179902853	0.563282853	0.697227734
1975	MWENA	255	0.021727514	0.023918488	0.031758285	0.038234561	0.045654096	0.058245913	0.062889726
1975	MIVUMONI	256	0.057986871	0.06323538	0.081320653	0.09554143	0.111135253	0.136194146	0.145080469
1975	MRIMA/MALAMBA	257	0.025679218	0.028150044	0.036860301	0.043916982	0.05186928	0.065108834	0.069911839
1975	MILALANI	258	0.064529684	0.070556496	0.091491592	0.108140835	0.12656518	0.156414825	0.167027138
1975	VINGUJINI	259	0.005459889	0.009705656	0.054405762	0.163298275	0.398292798	0.795014743	0.873704484
1975	SHIRAZI	260	0.039460199	0.04316652	0.056131604	0.066512073	0.078085161	0.097086243	0.103908102
1975	KIGWEDE	261	0.056871574	0.062136352	0.080431645	0.094960648	0.111030303	0.137100229	0.146353477
1975	SEGA	262	0.005372218	0.006205744	0.009482034	0.012492651	0.016237733	0.023250393	0.026035908
1975	MAJORENI	263	0.014933584	0.016504051	0.022180799	0.026940456	0.032464196	0.041989052	0.045540495
1975	FUNZI	264	0.001087774	0.002940384	0.057988602	0.334205588	0.803743587	0.988457797	0.995706664
1975	MZIZIMA	265	0.025488448	0.028358363	0.038840619	0.047744351	0.058168738	0.076275151	0.083036813
1975	KIWEGU	266	0.012002138	0.013221618	0.01760234	0.021241311	0.025433539	0.032607774	0.035273446
1975	JEGO	267	0.040685648	0.044464373	0.057640496	0.068137644	0.079793392	0.098848837	0.105680081
1975	SHIMONI	268	0.010724296	0.012078593	0.017171048	0.021651719	0.027055664	0.03680483	0.040556797
1975	WASINI/MKWIRO	269	0.001641432	0.004431411	0.084870629	0.430386716	0.860334667	0.992290262	0.997138953
1975	MIDOINA	270	0.002152181	0.003613492	0.017401397	0.050186838	0.1359534	0.432397559	0.560487536
1975	DABASO	271	0.005913734	0.006565407	0.008949285	0.010985535	0.013388424	0.017622313	0.019225518
1975	FUNDISA	272	0.010878456	0.01204775	0.016298878	0.019897561	0.02411074	0.031456279	0.034215228
1975	GONGONI	273	0.002194615	0.00346911	0.013919031	0.03570947	0.088376536	0.280015732	0.379892177
1975	KIDUTANI/MAWAMBA	274	0.045940638	0.050596514	0.067206575	0.080914566	0.096567818	0.122883391	0.132500253
1975	MARERENI	275	0.001346808	0.001651628	0.002985515	0.004334785	0.006115261	0.009677933	0.011159719
1975	MATSANGONI	276	0.041314003	0.046368619	0.065444439	0.082360204	0.102815592	0.139421039	0.153324062
1975	MWAKIRUNGE	277	0.002089854	0.002534445	0.004439722	0.006338051	0.008827218	0.013776974	0.015822156
1975	VANGA	278	0.007964269	0.008779141	0.011713511	0.014159876	0.016987849	0.021850391	0.023664011
1975	TSANGATSINI	279	0.02197722	0.024483088	0.033716708	0.041636469	0.050985376	0.067383617	0.073574885
1976	MATOLANI	1	0.00168503	0.002589287	0.009548272	0.023245692	0.055372794	0.177046101	0.247720168
1976	KAMALE	2	0.000163781	0.000300978	0.001915828	0.006823337	0.023914486	0.132921134	0.218392233
1976	RAMADA	3	0.001520848	0.001674609	0.002232115	0.002702565	0.003252952	0.004213341	0.00457569
1976	KISIKI CHA WANGIRIAM	4	0.000696982	0.001456646	0.013710959	0.061774886	0.237661643	0.747507777	0.860812232
1976	ADU	5	0.000208715	0.000291079	0.000753826	0.001345197	0.002251725	0.004374129	0.005356996
1976	MAMBASA	6	0.005198805	0.006535677	0.01266141	0.019122948	0.027853609	0.045648869	0.053116693
1976	KADZANDANI	7	0.000380347	0.000634272	0.003009441	0.008759696	0.02515705	0.108086747	0.167363545
1976	DAKACHA	8	0.003068043	0.004787773	0.018487103	0.046064142	0.110081229	0.325387098	0.429415643
1976	MADINA	9	0.016052033	0.017465222	0.022386618	0.026330776	0.030746195	0.038051408	0.040700002
1976	SHOMELA	10	0.000836116	0.001266502	0.004141296	0.008480465	0.015919574	0.0353733	0.044964622
1976	NGOMENI	11	0.03927838	0.043404047	0.058480229	0.071396456	0.08662266	0.113204106	0.123149312
1976	BOMANI	12	0.013514397	0.015068814	0.020872727	0.025948479	0.03205467	0.043027693	0.047244444
1976	BORE	13	0.072872241	0.079267996	0.101378895	0.118955427	0.138419213	0.169941362	0.181141929
1976	PUMWANI	14	0.002967014	0.003293625	0.004496286	0.005532932	0.006767153	0.00896605	0.009806606
1976	BARICHO	15	0.004086126	0.006318646	0.023678848	0.057554349	0.133203539	0.368711753	0.474738746
1976	SINGWAYA	16	0.005782505	0.008435846	0.026477916	0.057169294	0.119019129	0.300935423	0.386043769
1976	MAMBRUI	17	0.013981753	0.015324781	0.02013398	0.024127512	0.02873375	0.036620254	0.039549771
1976	GANDINI	18	0.004148498	0.006465451	0.024794671	0.061122826	0.142840506	0.393725684	0.503327403
1976	MAKONGENI	19	0.018869311	0.021071895	0.029294316	0.036475351	0.04508993	0.060489716	0.066382994
1976	MARIKEBUNI	20	0.020740211	0.022720432	0.02977578	0.035602207	0.042285864	0.053642823	0.05783823
1976	BURA	21	0.003746489	0.005382457	0.016184712	0.034206951	0.070787818	0.187378699	0.248752091
1976	LANGOBAYA	22	0.049215131	0.05354812	0.068612139	0.080654601	0.0940831	0.116095262	0.12397719
1976	MASINDENI	23	0.003096864	0.004940475	0.020378076	0.052935258	0.130537407	0.385502399	0.500389113
1976	MIKUYUNI	24	0.008194109	0.009435593	0.01426968	0.018666037	0.02408407	0.034100887	0.038044516
1976	MKONDONI	25	0.024733699	0.027181406	0.035963202	0.043279663	0.051733217	0.066207503	0.07156805
1976	KAKONENI	26	0.010896567	0.011879453	0.015332036	0.018129793	0.021292283	0.026588456	0.028526968
1976	KAYA	27	0.05051627	0.055483295	0.073161056	0.087690233	0.104237718	0.131962071	0.142040601
1976	PAZIANI	28	0.002909515	0.003521567	0.006127215	0.00869872	0.012038166	0.018593711	0.021280679
1976	SABAKI	29	0.506203964	0.506733848	0.508565771	0.510014443	0.511617513	0.514234053	0.515171387
1976	MALIMO	30	0.006554299	0.007483451	0.011057594	0.014273572	0.018214264	0.025462015	0.028294097
1976	BATE	31	0.057227209	0.062357143	0.080207707	0.094498128	0.11043907	0.136540549	0.145861449
1976	MAKOBENI	32	0.001797442	0.00267423	0.00891485	0.020258997	0.045243765	0.135321909	0.187786862
1976	MADUNGUNI	33	0.004722155	0.005470844	0.008438824	0.011190805	0.014641929	0.021169978	0.023777264
1976	JILORE/ZIANI	34	0.041457733	0.045121725	0.057888393	0.068111048	0.079529286	0.098302436	0.105051683
1976	GIRIMACHA	35	0.000864723	0.001310223	0.004293634	0.008782986	0.016454969	0.036365838	0.046107212
1976	GANDA	36	0.010195848	0.011138956	0.014474527	0.017202983	0.020311839	0.025565471	0.027497307
1976	MONGOTINI	37	0.008210448	0.009346869	0.013717134	0.017659514	0.022507971	0.031460771	0.034968024
1976	CENTRAL	38	0.010124127	0.01123154	0.015292887	0.0187808	0.022914232	0.030229877	0.033007586
1976	MERE	39	0.000272314	0.000384084	0.001026635	0.001866888	0.003175601	0.006292094	0.007751018
1976	KAKUYUNI	40	0.017650031	0.019240555	0.02482914	0.029351973	0.034456338	0.042979474	0.046088337
1976	SHELLA	41	0.001013073	0.001608498	0.006579086	0.017251497	0.044408982	0.159660561	0.231378979
1976	NDUGUMNANI	42	0.000291148	0.000399626	0.000988126	0.001714994	0.002803524	0.005287595	0.006418048
1976	BARANI	43	0.000859992	0.001365937	0.00559625	0.014707554	0.038040637	0.139292067	0.204136165
1976	MALANGA	44	0.001152639	0.001760448	0.006345356	0.01522226	0.035929849	0.116852595	0.166686714
1976	MSABAHA	45	0.006592854	0.007437851	0.010647985	0.013521468	0.017042266	0.023527001	0.026062578
1976	KIJIWETANGA	46	0.000615177	0.000776317	0.001520655	0.002310769	0.003383124	0.005593528	0.006531544
1976	MIJIMBONI	47	0.023783059	0.026331672	0.035781589	0.044005751	0.053860738	0.071439254	0.078145206
1976	MKENGE	48	0.000248499	0.000344854	0.000880352	0.001557488	0.002588041	0.004981777	0.00608426
1976	MWAHERA	49	0.001146264	0.001677736	0.005338895	0.011796422	0.025798316	0.077067568	0.108386954
1976	MILORE	50	0.002299122	0.002612589	0.003824764	0.004929388	0.006303397	0.008881258	0.009905729
1976	DZIKUNZE	51	0.000375978	0.000658912	0.003617117	0.011595916	0.036379879	0.169028193	0.260749851
1976	MBARAKA CHEMBE	52	0.00735434	0.008092225	0.010759841	0.013001425	0.015613045	0.020142578	0.021842647
1976	CHEMBE KIBABA MUCHE	53	0.008463419	0.009312507	0.012380035	0.014959848	0.017968616	0.02319307	0.025153082
1976	NDIGIRIA/MAPOTEA	54	0.014975663	0.018369363	0.033102703	0.047753508	0.066652202	0.102881391	0.117367268
1976	KAEMBENI	55	0.000719016	0.001182596	0.005370201	0.015119042	0.041714411	0.163747645	0.2426057
1976	MIDA	56	0.000326563	0.000420737	0.00087314	0.001371029	0.002062833	0.003524373	0.004155353
1976	ARABUKO SOKOKE FORES	57	0.003137946	0.004205753	0.010242357	0.018824116	0.034291284	0.079408268	0.103395636
1976	JIMBA	58	0.006180854	0.006885282	0.009492666	0.011761386	0.014478933	0.019353121	0.021223301
1976	GEDE	59	0.005202729	0.006000075	0.009132582	0.012018853	0.015622816	0.022401418	0.025090016
1976	MRIMA WA NDEGE	60	0.001465351	0.00249272	0.012547023	0.037557109	0.106980226	0.377819305	0.508035504
1976	VITENGENI	61	0.02047031	0.022661605	0.030763186	0.037768326	0.04612017	0.060938438	0.066573708
1976	WATAMU	62	0.000284537	0.000577262	0.004984396	0.02177104	0.089985712	0.461479574	0.634771597
1976	DIDA	63	0.001624609	0.001938065	0.003241021	0.00450326	0.006129821	0.009302131	0.01060275
1976	MKONGANI	64	0.021695955	0.024324255	0.034268528	0.043163799	0.05404188	0.073923534	0.081629981
1976	DULUKIZA	65	0.002506835	0.003889142	0.014782525	0.036592106	0.087672633	0.269076981	0.36352816
1976	MWAMBANI	66	0.004397531	0.006649986	0.023302379	0.054225074	0.121030332	0.328443138	0.425349153
1976	MADAMANI	67	0.006923084	0.007589202	0.009964878	0.011937266	0.01421247	0.018112952	0.019566925
1976	MITSEDZINI	68	0.014543157	0.016198513	0.022349676	0.027737638	0.034222398	0.045891914	0.050374495
1976	UYOMBO	69	0.009270838	0.010279662	0.013992719	0.017193174	0.020998982	0.027752179	0.030330142
1976	MNAGONI	70	0.066838649	0.073903264	0.09956537	0.121211662	0.146309314	0.188964769	0.20454152
1976	ROKA	71	0.002006047	0.00238644	0.003958506	0.005471505	0.007409551	0.011162438	0.01269221
1976	MIHIRINI	72	0.004090851	0.006163621	0.021374415	0.049482133	0.110335874	0.303366884	0.39637973
1976	KIDEMU	73	0.004494163	0.007076472	0.027944882	0.069993629	0.16456192	0.442186697	0.555575631
1976	MWEZA/MIGODOMANI	74	0.001714587	0.002599292	0.009208438	0.021833288	0.0507865	0.158997044	0.222172561
1976	DUNGICHA/MUHONI	75	0.044725467	0.04880756	0.063170734	0.07482526	0.087979839	0.10983546	0.11775542
1976	MIKAMINI	76	0.003319718	0.006191287	0.040410721	0.136108636	0.370868266	0.799319803	0.881596909
1976	CHUMANI	77	0.018487192	0.02013772	0.025919119	0.030583041	0.035832639	0.044571901	0.04775404
1976	RARE	78	0.013169719	0.014810379	0.020992564	0.026455388	0.033073156	0.045065715	0.049696218
1976	GANZE/TSANGALAWENI	79	0.001330423	0.001732107	0.003695294	0.005913004	0.00907814	0.015964333	0.01900342
1976	MITSEMERINI	80	0.004888025	0.007629117	0.029317682	0.072048528	0.166345147	0.438856768	0.550093121
1976	MAGOGONI	81	0.020533575	0.022583866	0.030002926	0.03625513	0.04355066	0.056185067	0.060912923
1976	NGERENYA	82	0.009108694	0.009927733	0.012794597	0.015112816	0.017729044	0.022103943	0.02370529
1976	MTSARA-WA-TSATSU	83	0.004074817	0.004516338	0.006136619	0.007527577	0.00917805	0.012105804	0.013221152
1976	ZOWERANI	84	0.015953871	0.017401313	0.022496243	0.026634565	0.031320383	0.039175297	0.042046587
1976	PETANGUO	85	0.025446577	0.027849984	0.036406828	0.04345537	0.051523184	0.065186435	0.070214776
1976	NYARI	86	0.014924836	0.01624689	0.02085665	0.024561684	0.028719845	0.035620354	0.038134281
1976	EZAMOYO	87	0.014695911	0.016001812	0.020558025	0.024223428	0.028340342	0.035178876	0.037671498
1976	MTONDIA/MAJAONI	88	0.020056132	0.021819964	0.02795605	0.032871582	0.038371538	0.047459882	0.050758954
1976	DANGARANI	89	0.005827476	0.00890678	0.032101998	0.075480296	0.167258562	0.424890893	0.530755969
1976	PAZIANI	90	0.035975986	0.039841058	0.054269074	0.066902583	0.082084026	0.109172199	0.119481771
1976	MAGOGONI	91	0.035976996	0.039787342	0.053685059	0.065479864	0.079291516	0.103219343	0.112138318
1976	KIBARANI	92	0.020934074	0.022797593	0.029322132	0.034579564	0.0404907	0.05031527	0.053887026
1976	KONJORA	93	0.039024453	0.042394434	0.054034278	0.063273549	0.073521619	0.090257929	0.096264147
1976	VITSAPUNI/MARIANI	94	0.092832456	0.102522881	0.137348249	0.166169609	0.198954998	0.253071925	0.272367299
1976	SILALONI	95	0.005057413	0.006635522	0.014450277	0.023312297	0.035803837	0.062283261	0.073619343
1976	DUPHARU	96	0.093834716	0.10971259	0.176709812	0.244555852	0.334607048	0.501411756	0.560838643
1976	MACKINNON RD	97	0.016783486	0.020184089	0.034468404	0.048366208	0.066199083	0.100320494	0.113891811
1976	MWAPULA	98	0.041355084	0.045740098	0.061685834	0.075233975	0.091084332	0.118507874	0.128698853
1976	PALAKUMI/MIGUMOMIRI	99	0.004367365	0.004877447	0.0067783	0.008439405	0.010438134	0.014042334	0.01543198
1976	MDANGARANI	100	0.004126966	0.006806843	0.03087261	0.08422958	0.209806237	0.551920032	0.670538376
1976	HOSPITAL	101	0.003278876	0.005592729	0.028098496	0.082158964	0.21700686	0.58736946	0.708644171
1976	VINAGONI	102	0.02901646	0.031847923	0.041970194	0.050399538	0.060125829	0.076737046	0.082870159
1976	MARERE	103	0.022533152	0.024644376	0.032118094	0.03825371	0.045257044	0.057086504	0.061440042
1976	MWAKWALA	104	0.034204784	0.037998415	0.052033139	0.064219629	0.078744213	0.104449656	0.114162335
1976	SOKONI	105	0.001635154	0.003470629	0.033614587	0.145630769	0.455209485	0.893079366	0.946690195
1976	MAVUENI/MAJAJANI	106	0.034729355	0.037990101	0.049559027	0.05904431	0.069851305	0.08802898	0.094676293
1976	MNARANI	107	0.000345687	0.000937503	0.019349902	0.139150364	0.569820512	0.965353955	0.986941258
1976	KIRIBA/WANGWANI	108	0.016584155	0.018569772	0.025981746	0.032479014	0.040291798	0.054316699	0.059688379
1976	KITHENGWANI/MAZIA	109	0.025287671	0.028104187	0.038511633	0.047484435	0.058134444	0.076914192	0.084018117
1976	VIRAGONI	110	0.005868318	0.00862151	0.02763286	0.060436569	0.127031224	0.321593984	0.410882841
1976	CHIVARA	111	0.009396158	0.010652187	0.015439482	0.019730787	0.024982994	0.034629801	0.038391259
1976	MAJI YA CHUMVI	112	0.006899615	0.01059473	0.038513184	0.090700956	0.199061696	0.482549163	0.589892263
1976	VYAMBANI	113	0.006298646	0.009217841	0.02917868	0.063225222	0.131543952	0.327843797	0.416873698
1976	TAKAUNGU	114	0.011263969	0.012418312	0.016599627	0.020143914	0.024300214	0.031559868	0.034290553
1976	MWAKAMBI	115	0.052512127	0.057450396	0.074875466	0.089103599	0.105229729	0.132124186	0.141855529
1976	CHENGONI	116	0.008211888	0.013025491	0.051923748	0.127858231	0.282041361	0.621061898	0.723658048
1976	KITSOENI	117	0.037354533	0.040607227	0.051872384	0.060839439	0.0708106	0.087139707	0.093009829
1976	MKWAJUNI/MKOMANI	118	0.037425025	0.041126231	0.054349472	0.065344104	0.077998417	0.09951365	0.10742115
1976	KIBWABWANI	119	0.005058759	0.008108084	0.033669203	0.086572131	0.204945264	0.523142403	0.637981041
1976	NGOMBENI	120	0.048414313	0.052922273	0.068829955	0.081803637	0.096510435	0.121051553	0.129945636
1976	MIKIRIANI	121	0.005656542	0.008280733	0.026267553	0.05711964	0.119689642	0.304520157	0.390906968
1976	CHASIMBA	122	0.020944816	0.022812233	0.02934872	0.034615809	0.040537565	0.050379272	0.053957598
1976	KINAGONI	123	0.004546774	0.007525013	0.034405149	0.09394132	0.231756505	0.586053899	0.701350571
1976	BIRINI/MWAMULEKA	124	0.002959546	0.005064722	0.025746554	0.076095617	0.204242947	0.570875713	0.69508042
1976	CHALANI/MIHINGONI	125	0.01606077	0.01774641	0.023869554	0.029063045	0.035153321	0.045785078	0.049778673
1976	ZIANI	126	0.0230109	0.025645141	0.035480661	0.04409298	0.054449282	0.072991362	0.080080242
1976	MIYANI	127	0.003325927	0.005653054	0.028117809	0.081663918	0.214632614	0.581273948	0.702645848
1976	PINGILIKANI	128	0.009710354	0.010820707	0.014965321	0.018588434	0.022947157	0.030787731	0.033807046
1976	MARIAKANI/MITANGONI	129	0.007047646	0.010885126	0.040287508	0.095844765	0.211326385	0.506744662	0.614905706
1976	MURIMANI	130	0.003742718	0.006129541	0.027256383	0.073774184	0.184597179	0.506658882	0.627510488
1976	KURUWITU	131	0.048511749	0.05307354	0.069188241	0.082365945	0.097327985	0.122348177	0.131424231
1976	MAKOMBOANI	132	0.003199644	0.005250416	0.023534862	0.064326257	0.163927292	0.47196076	0.594887288
1976	MATOPE	133	0.016225603	0.017750802	0.023153375	0.027588998	0.032657257	0.04124163	0.04439611
1976	MWEMBE KATI	134	0.013450232	0.016597938	0.030458827	0.044570673	0.063195586	0.099883218	0.114756146
1976	KIZINGO	135	0.046883086	0.051254595	0.066695257	0.079282656	0.093542822	0.117325273	0.125951595
1976	CHILULU	136	0.044966927	0.049701594	0.066877039	0.081437182	0.098432365	0.127723319	0.138574465
1976	KALOLENI/VISH./TSAKA	137	0.010127626	0.011073995	0.014427829	0.017179476	0.020322686	0.025649259	0.027611277
1976	VIPINGO	138	0.026064512	0.028416038	0.03666641	0.04333673	0.050854566	0.063370374	0.067917322
1976	MBALAMWENI	139	0.031265711	0.034327109	0.045266531	0.05434462	0.064793199	0.082588037	0.089142535
1976	MWABILA	140	0.127180741	0.151614232	0.25706192	0.363288335	0.496891979	0.705267072	0.765113918
1976	MWARAKAYA	141	0.053543366	0.058313469	0.074912224	0.088209251	0.10305747	0.127413851	0.136125511
1976	JUNJU	142	0.049986562	0.05426727	0.068998543	0.080622684	0.093443148	0.114200514	0.121605853
1976	NYALANI	143	0.004143066	0.00467269	0.00668708	0.008488344	0.010694999	0.014759048	0.01635105
1976	KAWALA/KADZONZO	144	0.002678716	0.00410845	0.01507569	0.036435316	0.085364379	0.256409367	0.345802363
1976	KWALE	145	0.01164702	0.012851256	0.017216685	0.020919626	0.025263754	0.032858102	0.035715689
1976	TSAGWA	146	0.008176886	0.009266857	0.013420617	0.017131668	0.021662689	0.02996089	0.033191776
1976	KALALANI	147	0.006755935	0.011312615	0.053067406	0.144052376	0.33607831	0.714196004	0.808501433
1976	KINAGONI	148	0.022766126	0.025056556	0.033326773	0.04028808	0.048397122	0.062403281	0.067635824
1976	MBWAKA/KIKOMANI	149	0.002218215	0.003529273	0.014482914	0.03774179	0.094728083	0.302133464	0.407908824
1976	KILIBASI	150	0.009876735	0.014909092	0.051162826	0.114872347	0.238059166	0.527145911	0.628354706
1976	MLEJI	151	0.002196849	0.00325517	0.010768348	0.024360198	0.054102346	0.159399743	0.219059654
1976	PANGANI/MAERENI	152	0.003827977	0.005817131	0.020708251	0.04880481	0.110667594	0.309590205	0.405452989
1976	MIYUNI	153	0.000844301	0.00102418	0.00179535	0.002561788	0.003565348	0.005557703	0.006383425
1976	KIJIPWA	154	0.019924789	0.021716944	0.028008839	0.033096833	0.038834553	0.048403252	0.051888633
1976	JIMBA	155	0.002742312	0.003542246	0.007415039	0.011719681	0.017739252	0.030485042	0.035986367
1976	CHAURINGO	156	0.021106246	0.023518078	0.032474745	0.04024814	0.049524176	0.065995742	0.07226685
1976	MIKAHANI	157	0.009163527	0.010358649	0.014887894	0.018918992	0.02382653	0.03278469	0.036260898
1976	VINYUNDUNI	158	0.068907407	0.081586149	0.137807256	0.198505309	0.284316736	0.456186239	0.520473238
1976	MWATATE	159	0.010044533	0.011236755	0.015685025	0.019578841	0.024264352	0.032702427	0.035947092
1976	KANAMAI	160	0.039305339	0.043082891	0.056619413	0.067858776	0.080794666	0.102768403	0.110852983
1976	KALIANGOMBE/JIMBA	161	0.000842655	0.001345386	0.005585338	0.014796333	0.038521458	0.141688449	0.207834812
1976	MAKAMINI	162	0.090558685	0.098988379	0.12850851	0.152273035	0.178788051	0.221853546	0.237116233
1976	MWAMUTSUNGA	163	0.001833759	0.002657355	0.008207957	0.017746085	0.037873009	0.107976879	0.148818829
1976	KISURUTINI/MWELE/SIM	164	0.002032974	0.002239174	0.002986979	0.003619728	0.004362088	0.005661847	0.006152645
1976	MATUMBI	165	0.035902788	0.042132783	0.069097886	0.097633769	0.137927132	0.224442399	0.261223126
1976	BWAGAMOYO	166	0.000217282	0.000304917	0.000801874	0.001443483	0.002431971	0.004757682	0.005838243
1976	SHIMO LA TEWA	167	0.001245021	0.00148695	0.002494368	0.003467359	0.004715457	0.007139219	0.008127828
1976	MAZERAS/MUGUMO PATSA	168	0.000859909	0.001276084	0.003943023	0.007846322	0.014482092	0.031820155	0.040380189
1976	BUNI/CHISIMANI	169	0.016051603	0.017970951	0.025134357	0.031413968	0.03896614	0.052527894	0.05772405
1976	CHIGATO	170	0.002319439	0.002734626	0.004426315	0.006038968	0.008097144	0.012068896	0.013683589
1976	MAZERAS	171	0.023186291	0.025622876	0.034532805	0.042121495	0.051047516	0.066637805	0.072501166
1976	BAMBURI	172	0.000533278	0.000935964	0.005162889	0.016569741	0.051658164	0.228045696	0.339195176
1976	SHANZU	173	0.000385852	0.000519648	0.001220863	0.002053523	0.00325474	0.005875507	0.007032903
1976	JOMVU KUU	174	0.168340246	0.244503189	0.575195942	0.784654678	0.90752136	0.976322624	0.985080428
1976	BOFU	175	0.020771209	0.02277789	0.029957635	0.035908318	0.042755116	0.054428954	0.058749266
1976	MWEMBE LEGEZA	176	0.000543821	0.001015679	0.00674051	0.024407874	0.084028716	0.373435756	0.523355816
1976	VIGURUNGANI	177	0.04056166	0.044515979	0.058676614	0.070441173	0.083978306	0.106953898	0.115405646
1976	MABESHENI	178	0.00442092	0.007403406	0.035041259	0.097734248	0.244200327	0.611171534	0.725125201
1976	BUSA	179	0.032145457	0.035804454	0.049556321	0.061727186	0.076482347	0.103088259	0.11328012
1976	JUNDA	180	0.00060001	0.001143444	0.008125824	0.030812075	0.109534624	0.464623885	0.621750327
1976	MAGOGONI	181	0.000739352	0.00144773	0.011128682	0.044116026	0.158656745	0.589568806	0.736329207
1976	MNYENZENI	182	0.012198019	0.013636218	0.018998659	0.023695349	0.029345243	0.039504904	0.043405594
1976	MTAA	183	0.006057778	0.009608222	0.038554987	0.096508761	0.22148345	0.540110924	0.651291712
1976	MWAMDUDU	184	0.010073669	0.011396732	0.01643125	0.020929557	0.026421509	0.036468351	0.04038802
1976	KWA SHEE	185	0.943199094	0.968518969	0.995095463	0.998667101	0.999639734	0.999946124	0.999971168
1976	MIRITINI	186	0.507116909	0.627917534	0.88438365	0.956085878	0.984142395	0.996484323	0.997862272
1976	KISAUNI	187	0.000587471	0.001229297	0.011558275	0.05223758	0.20557389	0.706722475	0.833400601
1976	MAWENI	188	0.000436302	0.000861441	0.006776006	0.027511779	0.104492637	0.473341922	0.63653656
1976	BIRIKANI	189	0.999876428	0.999932114	0.999989154	0.999996968	0.999999157	0.999999869	0.999999929
1976	CHANGAMWE	190	0.987495483	0.992782604	0.998673621	0.999591258	0.999874559	0.999977471	0.999987179
1976	PORT REITZ	191	0.984661462	0.992337329	0.999099151	0.999796345	0.999954149	0.999994744	0.999997421
1976	GANDINI	192	0.015512665	0.016957038	0.022066237	0.026252118	0.031026978	0.039099402	0.042063455
1976	KIBANDAONGO	193	0.031074604	0.034715102	0.048272446	0.060074183	0.074174322	0.099179683	0.108651495
1976	KIPEVU	194	0.999905424	0.999948429	0.999991945	0.999997783	0.999999394	0.999999908	0.999999951
1976	TUDOR	195	0.999998376	0.999999126	0.999999869	0.999999965	0.999999991	0.999999999	0.999999999
1976	TUDOR FOUR	196	0.999999868	0.999999938	0.999999994	0.999999999	1	1	1
1976	MAZOLA	197	0.011663109	0.012831558	0.017048501	0.020588084	0.024707657	0.03183868	0.034507263
1976	KONGOWEA	198	0.000636199	0.001323879	0.012247182	0.054680988	0.211918504	0.711986672	0.836251384
1976	KILIMANGODO	199	0.04680487	0.051993836	0.070889205	0.086900694	0.105553647	0.137576932	0.149392956
1976	SHIMANZI	200	0.999998674	0.999999281	0.99999989	0.99999997	0.999999992	0.999999999	0.999999999
1976	TONONOKA	201	0.99999998	0.99999999	0.999999999	1	1	1	1
1976	MAJENGO	202	0.999999954	0.999999975	0.999999996	0.999999999	1	1	1
1976	MJI WA KALE	203	0.999999987	0.999999994	0.999999999	1	1	1	1
1976	BONDENI	204	0.999999985	0.999999993	0.999999999	1	1	1	1
1976	MTONGWE	205	0.001573201	0.003127983	0.024997338	0.098624406	0.318394535	0.792638879	0.883867311
1976	MWEMBE TAYARI	206	0.999999985	0.999999993	0.999999999	1	1	1	1
1976	MAKADARA	207	0.999999987	0.999999994	0.999999999	1	1	1	1
1976	GANJONI	208	0.999999967	0.999999983	0.999999998	1	1	1	1
1976	KIZINGO	209	0.999999985	0.999999993	0.999999999	1	1	1	1
1976	BOFU	210	0.001223572	0.003210269	0.057674195	0.319026201	0.782121918	0.98563101	0.994488957
1976	MBUGUNI	211	0.025339162	0.027772157	0.036457796	0.043637483	0.05187801	0.065877534	0.071039888
1976	TIMBWANI	212	0.002059028	0.00428739	0.038963629	0.16031377	0.47356549	0.894668588	0.946602398
1976	LIKONI	213	0.002293651	0.004847231	0.045808408	0.189213227	0.531657083	0.918210647	0.959663659
1976	KITEJE	214	0.010119687	0.01120644	0.015177307	0.018572381	0.022581775	0.029649432	0.032325392
1976	VYEMANI	215	0.002241571	0.003830389	0.019441064	0.057961957	0.160325378	0.495897845	0.62719702
1976	DUMBULE	216	0.038245959	0.04163511	0.053458155	0.062941294	0.073550892	0.09103503	0.097333377
1976	VIJIWENI	217	0.001160227	0.00205973	0.011799835	0.038558269	0.118691943	0.437496284	0.579953186
1976	PUNGU	218	0.001263039	0.001484937	0.002383646	0.00323128	0.004304071	0.006355961	0.007183705
1976	GOLINI	219	0.003913817	0.006148826	0.024166174	0.060573611	0.143715007	0.401243694	0.513164088
1976	KINANGO	220	0.020002095	0.02176751	0.02791282	0.032838975	0.038353396	0.047470225	0.050779904
1976	MWANDIMU	221	0.142499342	0.171444955	0.296704382	0.421102672	0.570983056	0.780473284	0.833664985
1976	KIFYONZO	222	0.022602003	0.02463855	0.031788092	0.037574204	0.044102995	0.054992513	0.058955557
1976	NGOMBENI	223	0.008342818	0.009186307	0.01223855	0.014808304	0.017807206	0.023017938	0.024974791
1976	MATUGA	224	0.010717142	0.011759061	0.015495977	0.018607733	0.02220528	0.028384932	0.030688154
1976	KIZIBE	225	0.044274491	0.04816286	0.061687346	0.072486869	0.084519473	0.104241236	0.111315796
1976	MLAFYENI	226	0.04824553	0.052621851	0.067907192	0.080236288	0.094078081	0.116936815	0.125176116
1976	KUNDUTSI	227	0.025170989	0.027448463	0.035445435	0.041920259	0.049227346	0.061411431	0.065842187
1976	KITIVO	228	0.017650153	0.01960778	0.026844472	0.033094729	0.040531104	0.053706531	0.058718623
1976	NAT. RESERVE	229	0.012603744	0.016488465	0.037111986	0.064044539	0.108217109	0.21722326	0.26666426
1976	GULANZE	230	0.112539604	0.137615083	0.251897635	0.373491893	0.529088474	0.759045133	0.818736793
1976	KOMBANI	231	0.010739066	0.01182028	0.015727058	0.019010084	0.022834589	0.029463018	0.031946628
1976	SIMKUMBE	232	0.089931446	0.097341404	0.12257477	0.14214073	0.163365784	0.196944484	0.208657537
1976	MAZUMALUME	233	0.240132509	0.257239693	0.312704799	0.352985227	0.394128465	0.454034347	0.473529055
1976	NDAVAYA	234	0.011888194	0.01316436	0.017859355	0.021895443	0.02668502	0.035159613	0.038384237
1976	MKOYO	235	0.01595643	0.017462698	0.02280251	0.027193272	0.032216985	0.040739455	0.043876505
1976	MKOMBA	236	0.039404698	0.043303814	0.057240672	0.068765921	0.081973819	0.104306957	0.112492972
1976	BONGWE	237	0.129376128	0.139440286	0.173000063	0.198367047	0.225275928	0.266636115	0.2807697
1976	MTSAMVIANI	238	0.005412808	0.008499867	0.03314487	0.082073129	0.189223234	0.483774733	0.596521021
1976	GOMBATO	239	0.005102931	0.009378896	0.057940449	0.182874837	0.448850086	0.840892892	0.906974768
1976	UKUNDA	240	0.007839463	0.014374417	0.086518452	0.256277594	0.556290009	0.890527339	0.937523865
1976	BOYANI	241	0.013968355	0.022006491	0.084663759	0.196979035	0.394070797	0.727293758	0.808863038
1976	MSULWA	242	0.008407871	0.014065069	0.065316854	0.173005489	0.385047452	0.75375249	0.837272483
1976	KINONDO	243	0.086340429	0.093432629	0.117490247	0.136108156	0.156278221	0.188161006	0.199300789
1976	MAJIMBONI	244	0.023394561	0.025877149	0.034905322	0.042530697	0.051429099	0.066834641	0.072592622
1976	KIPAMBANI	245	0.006045269	0.007486655	0.013881646	0.020421887	0.029082339	0.046345828	0.053449627
1976	MAKOBE	246	0.020334426	0.022482091	0.03028857	0.036894525	0.0446231	0.058056403	0.063087939
1976	TIRIBE	247	0.016588286	0.018572101	0.025976515	0.032465892	0.040268177	0.054271617	0.059634476
1976	MANYATTA	248	0.018112437	0.020062947	0.027181999	0.033242719	0.04037109	0.052844761	0.057538236
1976	LUKORE	249	0.040832687	0.044671704	0.058251043	0.069342774	0.08192839	0.102972844	0.110637538
1976	MWALUVANGA	250	0.007904563	0.0090665	0.013573715	0.017650485	0.022660036	0.031901564	0.035521644
1976	MANGAWANI	251	0.016747497	0.018358547	0.024084971	0.028816675	0.03424743	0.043490796	0.046909244
1976	SHIMBA HILLS	252	0.50836024	0.509073256	0.511532988	0.513470779	0.515607046	0.519074892	0.520311937
1976	GAZI	253	0.056556134	0.061568102	0.078982605	0.092894739	0.108389815	0.133721695	0.142763435
1976	KASEMENI	254	0.001439106	0.002567854	0.014921761	0.048935435	0.148740981	0.506281279	0.646626834
1976	MWENA	255	0.017931895	0.019629586	0.025647741	0.030595237	0.036253318	0.045844025	0.049371801
1976	MIVUMONI	256	0.048274451	0.052349809	0.066347944	0.07734228	0.089423307	0.108916344	0.115820615
1976	MRIMA/MALAMBA	257	0.021246394	0.023147034	0.029804573	0.035172888	0.041211449	0.051252175	0.054903793
1976	MILALANI	258	0.053784634	0.05848934	0.074809257	0.087796311	0.102216112	0.125722871	0.134111396
1976	VINGUJINI	259	0.004380958	0.007788651	0.043945943	0.134704174	0.345204746	0.755068507	0.846052593
1976	SHIRAZI	260	0.032807804	0.035675361	0.045613042	0.053533829	0.062351551	0.076816248	0.082030278
1976	KIGWEDE	261	0.04736748	0.051461701	0.065633049	0.076876244	0.089334443	0.10962676	0.116881242
1976	SEGA	262	0.004369477	0.005031814	0.007619078	0.009981153	0.01290548	0.018353246	0.020510845
1976	MAJORENI	263	0.012300767	0.013516112	0.017876925	0.021514093	0.025722513	0.032955724	0.035653719
1976	FUNZI	264	0.000870366	0.002352677	0.046848373	0.285934543	0.765492728	0.985545858	0.994612089
1976	MZIZIMA	265	0.020986981	0.023229691	0.031402095	0.038321683	0.046414351	0.06046826	0.065735478
1976	KIWEGU	266	0.009884224	0.010825502	0.014172142	0.016935505	0.020109552	0.025524578	0.027527897
1976	JEGO	267	0.033752835	0.036677913	0.046799072	0.054842201	0.063773699	0.078378958	0.083628463
1976	SHIMONI	268	0.008784646	0.009849209	0.0138242	0.017301023	0.02147673	0.028978746	0.031866396
1976	WASINI/MKWIRO	269	0.001313223	0.00354609	0.068939337	0.376071384	0.830802684	0.990337533	0.996409002
1976	MIDOINA	270	0.001726694	0.002897254	0.013953322	0.040440199	0.111336004	0.377063598	0.503142886
1976	DABASO	271	0.004859825	0.005363066	0.007193689	0.00874665	0.010571169	0.013769026	0.01497751
1976	FUNDISA	272	0.008951922	0.009854594	0.013119898	0.015868075	0.019074355	0.02464248	0.026732391
1976	GONGONI	273	0.001761935	0.002782916	0.011155122	0.028687911	0.071640847	0.235970122	0.327071032
1976	KIDUTANI/MAWAMBA	274	0.03803259	0.041679657	0.054631706	0.065328812	0.077577306	0.09828836	0.10587063
1976	MARERENI	275	0.001092169	0.00133636	0.002398725	0.003465565	0.004864539	0.007643475	0.008791415
1976	MATSANGONI	276	0.033952448	0.03797007	0.053110961	0.066583472	0.082953601	0.112535621	0.123864378
1976	MWAKIRUNGE	277	0.001695964	0.002051807	0.003567502	0.005067125	0.00702153	0.010880637	0.012466426
1976	VANGA	278	0.006552805	0.007181201	0.00941963	0.011273799	0.013409113	0.017065961	0.01842397
1976	TSANGATSINI	279	0.018071495	0.020038894	0.027231559	0.033376469	0.04062003	0.05333363	0.058125499
1977	MATOLANI	1	0.002509774	0.003833782	0.013863853	0.033184657	0.077185917	0.232427847	0.315591643
1977	KAMALE	2	0.000241953	0.000442829	0.002783673	0.009814977	0.033892562	0.17852334	0.283072513
1977	RAMADA	3	0.00263939	0.002808405	0.003386498	0.003844376	0.00435404	0.00519134	0.005492701
1977	KISIKI CHA WANGIRIAM	4	0.001024447	0.002134415	0.019782947	0.086759316	0.309013886	0.80821161	0.897802333
1977	ADU	5	0.000320953	0.000444022	0.001122788	0.001968203	0.003230552	0.006086378	0.007376602
1977	MAMBASA	6	0.008097163	0.010065448	0.01883511	0.027708842	0.039211802	0.061448008	0.070458461
1977	KADZANDANI	7	0.000564327	0.000936515	0.004376641	0.012587265	0.035574626	0.146190657	0.22042824
1977	DAKACHA	8	0.0045602	0.00707438	0.02672179	0.065108491	0.150117666	0.404603636	0.513673971
1977	MADINA	9	0.028896453	0.030072541	0.0339255	0.036815758	0.039894683	0.044682864	0.046336766
1977	SHOMELA	10	0.001271534	0.001911594	0.006126619	0.012345915	0.022761189	0.049047565	0.06163489
1977	NGOMENI	11	0.064557086	0.069146222	0.085291701	0.098501433	0.113548662	0.138804851	0.147986122
1977	BOMANI	12	0.022395838	0.024306119	0.031081494	0.036697734	0.043168511	0.054216462	0.058300668
1977	BORE	13	0.121164168	0.126911684	0.145971499	0.16044805	0.175979005	0.200208693	0.208557128
1977	PUMWANI	14	0.005033803	0.005425115	0.006790458	0.007895167	0.009146347	0.011244699	0.012012108
1977	BARICHO	15	0.00607305	0.009334157	0.034148704	0.080943059	0.179914115	0.451291944	0.559036001
1977	SINGWAYA	16	0.008627196	0.01249836	0.038189086	0.080396273	0.161429384	0.376447143	0.467458927
1977	MAMBRUI	17	0.024226414	0.025589095	0.030229679	0.033879953	0.037917418	0.044482376	0.046826757
1977	GANDINI	18	0.006160882	0.009546313	0.035728354	0.085831431	0.192215506	0.477788526	0.587173912
1977	MAKONGENI	19	0.031038273	0.033772944	0.043460239	0.051445936	0.060594415	0.07608886	0.081779191
1977	MARIKEBUNI	20	0.035743593	0.03774697	0.04451001	0.049789106	0.055588527	0.064940051	0.068252619
1977	BURA	21	0.005607688	0.007998733	0.023469722	0.04858096	0.097856369	0.244055163	0.315704075
1977	LANGOBAYA	22	0.08421139	0.088049948	0.100740749	0.110396188	0.120768186	0.137024048	0.142656771
1977	MASINDENI	23	0.004595344	0.007291832	0.029411306	0.074601599	0.176611742	0.469455973	0.584646518
1977	MIKUYUNI	24	0.013220301	0.014948992	0.021380096	0.026863428	0.033256576	0.044347171	0.048490981
1977	MKONDONI	25	0.041984976	0.044589762	0.053464691	0.060456003	0.068187271	0.080748451	0.085219198
1977	KAKONENI	26	0.01949101	0.020363183	0.023247851	0.025447576	0.027820176	0.031567575	0.03287526
1977	KAYA	27	0.083746305	0.089019626	0.106801942	0.120539581	0.135476513	0.15917239	0.167458082
1977	PAZIANI	28	0.004597989	0.005492229	0.009183227	0.012654025	0.016957585	0.02494899	0.028110802
1977	SABAKI	29	0.511071105	0.511498223	0.512882628	0.513910411	0.514994875	0.516665131	0.517237031
1977	MALIMO	30	0.01065782	0.011931712	0.016602018	0.020537861	0.025101178	0.032974739	0.035914849
1977	BATE	31	0.096752064	0.10148157	0.117084033	0.128911998	0.141574098	0.16134009	0.168158582
1977	MAKOBENI	32	0.002685347	0.003969498	0.012960142	0.028955802	0.063266394	0.179983249	0.243993581
1977	MADUNGUNI	33	0.007590799	0.008647242	0.012650037	0.016151297	0.020324443	0.027747773	0.030596726
1977	JILORE/ZIANI	34	0.071472292	0.074721684	0.085501772	0.093694741	0.10250298	0.116320348	0.121116376
1977	GIRIMACHA	35	0.001315582	0.001979367	0.006350653	0.012791245	0.023520159	0.050423743	0.063256803
1977	GANDA	36	0.01794463	0.018845327	0.021858716	0.02418743	0.026726852	0.030790175	0.032222234
1977	MONGOTINI	37	0.013342329	0.014883134	0.020524529	0.025306553	0.030891662	0.040594527	0.044228005
1977	CENTRAL	38	0.017025648	0.01834191	0.02292432	0.026631526	0.030822008	0.037825831	0.040377361
1977	MERE	39	0.000418001	0.000584868	0.001527594	0.002729969	0.00455579	0.008760562	0.01068161
1977	KAKUYUNI	40	0.031081316	0.03253046	0.037341356	0.041021111	0.044999753	0.051297569	0.053498617
1977	SHELLA	41	0.001506186	0.002378498	0.009559117	0.024693128	0.062251797	0.211290907	0.297196858
1977	NDUGUMNANI	42	0.000448934	0.000610942	0.001473227	0.002509499	0.00401819	0.00733746	0.008808824
1977	BARANI	43	0.001278725	0.002020106	0.008134833	0.021075381	0.053467496	0.185788683	0.264870029
1977	MALANGA	44	0.001718661	0.002609364	0.009229238	0.021808176	0.050484826	0.156794405	0.218679128
1977	MSABAHA	45	0.010812572	0.011920973	0.015936048	0.019326043	0.023290663	0.030193152	0.032785321
1977	KIJIWETANGA	46	0.000963277	0.001202222	0.002279252	0.003379505	0.004817634	0.007644237	0.008808892
1977	MIJIMBONI	47	0.039402501	0.042323608	0.052711353	0.061365728	0.071404038	0.088678847	0.095095739
1977	MKENGE	48	0.000382436	0.00052639	0.001311558	0.002278662	0.003711448	0.006924776	0.008367804
1977	MWAHERA	49	0.001715448	0.002494433	0.007777402	0.016921216	0.036348078	0.104727327	0.144893151
1977	MILORE	50	0.00375598	0.004180124	0.005740837	0.007084716	0.008680187	0.011513505	0.012593324
1977	DZIKUNZE	51	0.000556343	0.000970696	0.005254459	0.016644236	0.051254981	0.223511388	0.332242744
1977	MBARAKA CHEMBE	52	0.012598906	0.013410881	0.016191262	0.018398793	0.020859472	0.024903418	0.026359018
1977	CHEMBE KIBABA MUCHE	53	0.014565019	0.015484226	0.018640513	0.021145775	0.023939173	0.028526614	0.030178151
1977	NDIGIRIA/MAPOTEA	54	0.023350491	0.028269375	0.048857813	0.068268938	0.092059462	0.134875519	0.151204449
1977	KAEMBENI	55	0.001067005	0.001746159	0.007802227	0.021663871	0.058567662	0.21665208	0.310543714
1977	MIDA	56	0.000509219	0.000649459	0.00130736	0.002006419	0.002944611	0.004841917	0.005637996
1977	ARABUKO SOKOKE FORES	57	0.004744195	0.00630295	0.014935466	0.026899867	0.047931573	0.10694836	0.137147003
1977	JIMBA	58	0.010323664	0.011190764	0.014247326	0.016753041	0.019618324	0.024477765	0.026268325
1977	GEDE	59	0.008391234	0.009505296	0.01368958	0.017319649	0.02162562	0.02925394	0.032157506
1977	MRIMA WA NDEGE	60	0.002168826	0.003672876	0.018154841	0.053291317	0.146301753	0.462084307	0.592867472
1977	VITENGENI	61	0.034098616	0.036607342	0.045508244	0.052867705	0.061335123	0.075750711	0.081059761
1977	WATAMU	62	0.000418635	0.000846828	0.007221865	0.031111761	0.124192154	0.549326774	0.711551231
1977	DIDA	63	0.002581442	0.003037459	0.004866309	0.006549453	0.00861842	0.012435778	0.013936809
1977	MKONGANI	64	0.035415876	0.038676026	0.050505968	0.060571666	0.07240942	0.093042741	0.100759327
1977	DULUKIZA	65	0.003728053	0.005751969	0.021403628	0.051931909	0.12063971	0.3414127	0.444804634
1977	MWAMBANI	66	0.006545406	0.009836431	0.03362828	0.076365165	0.164187424	0.407465938	0.508936758
1977	MADAMANI	67	0.012099815	0.012771264	0.015052654	0.016843004	0.018822245	0.022039769	0.023188241
1977	MITSEDZINI	68	0.024113499	0.026112904	0.03322874	0.039145415	0.045985334	0.057701261	0.062040829
1977	UYOMBO	69	0.015653026	0.016843823	0.020995195	0.024371887	0.028205881	0.034649143	0.037005171
1977	MNAGONI	70	0.107183896	0.11506254	0.142361011	0.164278223	0.188733914	0.228498332	0.242605583
1977	ROKA	71	0.003192414	0.003744545	0.005946582	0.007956973	0.010410348	0.014898082	0.016650965
1977	MIHIRINI	72	0.006091286	0.009121422	0.030873471	0.06982699	0.150317582	0.379712472	0.478961931
1977	KIDEMU	73	0.006668446	0.010439298	0.040201731	0.097917403	0.219569861	0.527745384	0.637127745
1977	MWEZA/MIGODOMANI	74	0.002557754	0.00385358	0.013378742	0.031184228	0.070883299	0.209941317	0.285478081
1977	DUNGICHA/MUHONI	75	0.076201854	0.080018794	0.092839474	0.102745471	0.113522671	0.130662272	0.136666548
1977	MIKAMINI	76	0.004889455	0.009077659	0.057673702	0.185205721	0.457865173	0.849699629	0.913357179
1977	CHUMANI	77	0.032977582	0.034411876	0.039131989	0.042712325	0.046555307	0.052588814	0.054683828
1977	RARE	78	0.021589681	0.02370593	0.031291335	0.037597203	0.044868632	0.05729362	0.061895592
1977	GANZE/TSANGALAWENI	79	0.002060593	0.002657285	0.005503882	0.008611806	0.012897016	0.021830231	0.025653593
1977	MITSEMERINI	80	0.007256299	0.011257797	0.042158903	0.100700644	0.221746197	0.52423363	0.631828906
1977	MAGOGONI	81	0.03485919	0.037050426	0.044611695	0.050687995	0.057518933	0.068827893	0.07292031
1977	NGERENYA	82	0.016358221	0.017074082	0.019439292	0.021235658	0.023167385	0.026208472	0.027267047
1977	MTSARA-WA-TSATSU	83	0.00690013	0.007422294	0.009242718	0.010716492	0.012385297	0.015181601	0.016203332
1977	ZOWERANI	84	0.028350325	0.029651484	0.033973314	0.037276941	0.040848734	0.046501153	0.04847688
1977	PETANGUO	85	0.04375247	0.046140327	0.054200055	0.060505119	0.067438168	0.078621934	0.082579128
1977	NYARI	86	0.026841907	0.027954994	0.031617882	0.034373862	0.037318539	0.041911809	0.043502883
1977	EZAMOYO	87	0.026408778	0.027515076	0.031159589	0.033906676	0.036844997	0.041434518	0.043026198
1977	MTONDIA/MAJAONI	88	0.509016604	0.50938121	0.51057207	0.51146334	0.512410559	0.513879825	0.514386122
1977	DANGARANI	89	0.008662539	0.01315329	0.046134212	0.105335215	0.222767242	0.509652612	0.613122005
1977	PAZIANI	90	0.058720171	0.063151934	0.079007969	0.092306633	0.107837288	0.134804498	0.144900841
1977	MAGOGONI	91	0.059340581	0.063681109	0.078735539	0.090849343	0.104453069	0.126889424	0.13495065
1977	KIBARANI	92	0.037295936	0.038907066	0.044204277	0.048217073	0.052519357	0.059263828	0.061602886
1977	KONJORA	93	0.517527296	0.518175692	0.520269068	0.521807742	0.523420091	0.525877794	0.526713524
1977	VITSAPUNI/MARIANI	94	0.14601554	0.156641139	0.192990474	0.221488365	0.252601204	0.301715619	0.318703364
1977	SILALONI	95	0.007816261	0.010150488	0.021427888	0.033740033	0.050430095	0.084026721	0.097903739
1977	DUPHARU	96	0.137383062	0.157441578	0.238164814	0.314961959	0.411354451	0.576701519	0.631836588
1977	MACKINNON RD	97	0.026241742	0.031116497	0.050784954	0.068899046	0.090979854	0.130672125	0.145752392
1977	MWAPULA	98	0.06784863	0.072797898	0.09001076	0.103902112	0.119520221	0.145287995	0.154558854
1977	PALAKUMI/MIGUMOMIRI	99	0.007305971	0.007945681	0.01020368	0.012058775	0.014181569	0.01778695	0.019116375
1977	MDANGARANI	100	0.006116962	0.01003275	0.044340464	0.117129008	0.275066981	0.634808965	0.741079948
1977	HOSPITAL	101	0.004852577	0.008235321	0.040383084	0.114358071	0.283851648	0.668008411	0.774116699
1977	VINAGONI	102	0.049216115	0.05212937	0.062121686	0.070037765	0.078832544	0.093183229	0.098309416
1977	MARERE	103	0.509945134	0.510440717	0.512095121	0.513362038	0.514733676	0.516905701	0.517666382
1977	MWAKWALA	104	0.055944198	0.060378221	0.076094977	0.089097849	0.104029925	0.129280207	0.138521383
1977	SOKONI	105	0.00240399	0.005083976	0.048083159	0.197395778	0.54510443	0.922371661	0.961842661
1977	MAVUENI/MAJAJANI	106	0.515107948	0.515884582	0.518476522	0.520460782	0.522606286	0.525995415	0.527178488
1977	MNARANI	107	0.000505766	0.001368652	0.027806556	0.189138438	0.655584156	0.975502834	0.990814362
1977	KIRIBA/WANGWANI	108	0.027277327	0.029768214	0.038635641	0.04595123	0.054338418	0.068553005	0.073787637
1977	KITHENGWANI/MAZIA	109	0.041703945	0.045075573	0.056889375	0.066523472	0.077462058	0.095773562	0.10243496
1977	VIRAGONI	110	0.008747818	0.012764715	0.039824369	0.084874722	0.171781059	0.39947937	0.493511129
1977	CHIVARA	111	0.01532264	0.016995133	0.023079605	0.028204171	0.034165777	0.044473145	0.048329655
1977	MAJI YA CHUMVI	112	0.010243145	0.01561521	0.055170766	0.125756161	0.261836502	0.567560802	0.668507963
1977	VYAMBANI	113	0.00940453	0.01366372	0.042047541	0.088681812	0.177465418	0.405971655	0.499241265
1977	TAKAUNGU	114	0.019216699	0.020490156	0.02488892	0.028418185	0.032385671	0.038965625	0.041347539
1977	MWAKAMBI	115	0.087778682	0.092646791	0.109087519	0.121863408	0.135829719	0.15812124	0.165936036
1977	CHENGONI	116	0.012156678	0.019141049	0.0738898	0.17453331	0.359442609	0.697979175	0.786307685
1977	KITSOENI	117	0.065718761	0.068424952	0.077268894	0.083903475	0.090957149	0.101900453	0.105663068
1977	MKWAJUNI/MKOMANI	118	0.516036744	0.51698847	0.520180227	0.522651575	0.525343141	0.529634422	0.531140204
1977	KIBWABWANI	119	0.007493823	0.011942199	0.048292064	0.120260463	0.269207393	0.607587974	0.712528403
1977	NGOMBENI	120	0.081584174	0.085947209	0.100652381	0.112097001	0.124608688	0.14461157	0.151648436
1977	MIKIRIANI	121	0.00844211	0.012272615	0.037892762	0.080328426	0.162281093	0.380382939	0.472485929
1977	CHASIMBA	122	0.037138468	0.038773402	0.044165568	0.04825983	0.052659175	0.059571726	0.061973688
1977	KINAGONI	123	0.00672527	0.011070563	0.049305679	0.130097426	0.301382936	0.666794855	0.767915822
1977	BIRINI/MWAMULEKA	124	0.004374528	0.007450621	0.037024798	0.106194173	0.268603448	0.653109327	0.762834239
1977	CHALANI/MIHINGONI	125	0.027110412	0.0290312	0.035658577	0.040956511	0.046888377	0.056681418	0.060213582
1977	ZIANI	126	0.037907508	0.041081868	0.052408009	0.06181325	0.072668881	0.091177541	0.098003465
1977	MIYANI	127	0.004916933	0.008316154	0.040395981	0.113692539	0.281083507	0.662625592	0.769214061
1977	PINGILIKANI	128	0.016161346	0.017527335	0.022371113	0.026376358	0.030985812	0.038855151	0.041765683
1977	MARIAKANI/MITANGONI	129	0.010457978	0.016036054	0.057660673	0.13259773	0.276650586	0.591211684	0.691307512
1977	MURIMANI	130	0.005541865	0.009028582	0.039194489	0.103048607	0.244517841	0.591968242	0.703436425
1977	KURUWITU	131	0.081490689	0.085967562	0.101120315	0.112920359	0.125836977	0.146504191	0.153769389
1977	MAKOMBOANI	132	0.004738671	0.007736401	0.03389915	0.090217119	0.218944608	0.558051462	0.674022424
1977	MATOPE	133	0.028160247	0.029665264	0.034728594	0.038664553	0.042975985	0.049907194	0.0523579
1977	MWEMBE KATI	134	0.020894603	0.025464175	0.04488332	0.063677384	0.087318356	0.131161482	0.148157583
1977	KIZINGO	135	0.07972485	0.083923905	0.098025737	0.108894387	0.120698653	0.139421639	0.145970035
1977	CHILULU	136	0.073616602	0.078915372	0.097318711	0.112141061	0.128788216	0.156188354	0.165997739
1977	KALOLENI/VISH./TSAKA	137	0.017829993	0.018739573	0.021793221	0.02415957	0.026746792	0.030897973	0.032364318
1977	VIPINGO	138	0.045766282	0.047889247	0.054911653	0.060263715	0.066029601	0.075114852	0.078277394
1977	MBALAMWENI	139	0.052849015	0.056045346	0.066938761	0.075504947	0.084970778	0.100308152	0.105758156
1977	MWABILA	140	0.180641456	0.211081306	0.334104555	0.447836193	0.579889365	0.766148183	0.815863116
1977	MWARAKAYA	141	0.090886349	0.095206727	0.109520639	0.120444614	0.132203576	0.150666064	0.15706561
1977	JUNJU	142	0.086908428	0.090403935	0.101793628	0.110285348	0.119268408	0.133108622	0.137841985
1977	NYALANI	143	0.006828479	0.007524355	0.01004435	0.012166052	0.014640457	0.018936382	0.020551604
1977	KAWALA/KADZONZO	144	0.003987997	0.006079869	0.021834381	0.051711353	0.117541829	0.326702179	0.425550866
1977	KWALE	145	0.019834377	0.021175471	0.025815569	0.029531989	0.033704478	0.040610079	0.04310944
1977	TSAGWA	146	0.013443161	0.014899445	0.020162869	0.024555479	0.029624249	0.038311308	0.0415349
1977	KALALANI	147	0.009979166	0.016597835	0.075415421	0.195332066	0.419906521	0.779363545	0.856107194
1977	KINAGONI	148	0.038374954	0.040860894	0.049428932	0.056294976	0.06399502	0.076705866	0.081279672
1977	MBWAKA/KIKOMANI	149	0.00329425	0.00521417	0.02096206	0.053540376	0.130037187	0.379055801	0.491829342
1977	KILIBASI	150	0.014662121	0.021955096	0.072904752	0.157642098	0.308289304	0.610471856	0.70302385
1977	MLEJI	151	0.003281458	0.00483057	0.015641026	0.034751235	0.075389955	0.210221307	0.281605469
1977	PANGANI/MAERENI	152	0.005699702	0.008609004	0.029919063	0.068892817	0.150758528	0.386665064	0.488435011
1977	MIYUNI	153	0.001334674	0.001598967	0.002695336	0.003735863	0.005038977	0.007492288	0.008472882
1977	KIJIPWA	154	0.034980555	0.036612517	0.042035306	0.046182704	0.050667509	0.05776469	0.06024484
1977	JIMBA	155	0.004253707	0.005441132	0.011043205	0.01705198	0.025153624	0.041540079	0.048368545
1977	CHAURINGO	156	0.034793907	0.037733621	0.048124836	0.05663269	0.066333446	0.08264658	0.088609925
1977	MIKAHANI	157	0.014995993	0.016575368	0.022281337	0.027046871	0.032554639	0.042008038	0.045527888
1977	VINYUNDUNI	158	0.101680929	0.11833422	0.188678477	0.260278868	0.356073932	0.532519713	0.593871759
1977	MWATATE	159	0.01664423	0.01814736	0.023470318	0.02785538	0.032879211	0.041410861	0.044553433
1977	KANAMAI	160	0.06607788	0.069921504	0.083069612	0.093512195	0.10512909	0.124090409	0.130870931
1977	KALIANGOMBE/JIMBA	161	0.001252821	0.001989547	0.008118919	0.021203175	0.054120812	0.188833671	0.269127433
1977	MAKAMINI	162	0.146416145	0.154692006	0.182313741	0.203439722	0.22614107	0.261526987	0.273707329
1977	MWAMUTSUNGA	163	0.002743769	0.003949488	0.011941475	0.025387998	0.053085277	0.145079894	0.195934667
1977	KISURUTINI/MWELE/SIM	164	0.003512024	0.003737115	0.004513938	0.005136714	0.005837088	0.007000458	0.007422489
1977	MATUMBI	165	0.054791326	0.063162233	0.098123859	0.133545641	0.181843558	0.280773122	0.321015702
1977	BWAGAMOYO	166	0.000334142	0.000464766	0.001194017	0.002112087	0.003490613	0.006627563	0.008050497
1977	SHIMO LA TEWA	167	0.001981426	0.002334393	0.003751494	0.005052272	0.006642983	0.009559618	0.010700881
1977	MAZERAS/MUGUMO PATSA	168	0.00130745	0.001925518	0.005829524	0.011412603	0.020673815	0.044055358	0.055303179
1977	BUNI/CHISIMANI	169	0.026408255	0.028816148	0.037388942	0.044463132	0.052576285	0.066333858	0.071402406
1977	CHIGATO	170	0.003700579	0.004298477	0.006644836	0.008762609	0.011336823	0.016029683	0.017855766
1977	MAZERAS	171	0.038749101	0.041524372	0.051174506	0.058968079	0.067763239	0.082385595	0.087680498
1977	BAMBURI	172	0.000788067	0.001377257	0.007492081	0.023733914	0.072348384	0.295043835	0.420301895
1977	SHANZU	173	0.000598342	0.000798432	0.001826225	0.003012652	0.00467322	0.00816005	0.009659644
1977	JOMVU KUU	174	0.230410695	0.322775991	0.663239327	0.840153344	0.933527788	0.983161718	0.989387571
1977	BOFU	175	0.035626999	0.037706048	0.044736951	0.050247709	0.056317469	0.066140224	0.069627343
1977	MWEMBE LEGEZA	176	0.000801486	0.001491163	0.009766248	0.034845028	0.116207107	0.458407302	0.608642114
1977	VIGURUNGANI	177	0.067855989	0.071961773	0.086001177	0.097122552	0.109455905	0.129513718	0.136659803
1977	MABESHENI	178	0.006537037	0.010888582	0.050197484	0.135133832	0.316057327	0.689679285	0.788056209
1977	BUSA	179	0.052174036	0.056540173	0.072290534	0.085620819	0.10125038	0.128408299	0.138544206
1977	JUNDA	180	0.000883762	0.001677816	0.011763138	0.04385987	0.14988561	0.552319288	0.69963987
1977	MAGOGONI	181	0.001087656	0.002121934	0.016082534	0.062438291	0.212860683	0.671504695	0.798474252
1977	MNYENZENI	182	0.020181529	0.021978163	0.028360634	0.03362416	0.039666399	0.049938139	0.053728271
1977	MTAA	183	0.008977717	0.014152114	0.055193817	0.133493395	0.288970095	0.623525728	0.724094234
1977	MWAMDUDU	184	0.016443637	0.018197683	0.024551453	0.029885179	0.036076417	0.046748965	0.050728771
1977	KWA SHEE	185	0.960518101	0.978237821	0.99661268	0.999075845	0.999749115	0.999962294	0.999979774
1977	MIRITINI	186	0.602805064	0.712617412	0.917468253	0.969143422	0.988877157	0.99752037	0.998489201
1977	KISAUNI	187	0.000862746	0.001799278	0.016690518	0.07367587	0.270781532	0.774490831	0.876699621
1977	MAWENI	188	0.00064194	0.001262974	0.009811895	0.039223649	0.143357024	0.561063466	0.713043895
1977	BIRIKANI	189	0.999915238	0.999953358	0.999992508	0.999997899	0.999999414	0.999999909	0.999999951
1977	CHANGAMWE	190	0.991436047	0.995051559	0.999085127	0.99971667	0.999912665	0.999984226	0.999991002
1977	PORT REITZ	191	0.989449083	0.99473021	0.999378013	0.999858856	0.999968111	0.99999633	0.999998196
1977	GANDINI	192	0.027200459	0.028577742	0.033205088	0.036785038	0.040695373	0.046956717	0.049165374
1977	KIBANDAONGO	193	0.050371043	0.054855124	0.070751968	0.083856648	0.098839238	0.124083008	0.133289998
1977	KIPEVU	194	0.999935104	0.999964554	0.999994435	0.999998464	0.999999579	0.999999936	0.999999965
1977	TUDOR	195	0.999998882	0.999999397	0.999999909	0.999999976	0.999999994	0.999999999	1
1977	TUDOR FOUR	196	0.999999909	0.999999957	0.999999996	0.999999999	1	1	1
1977	MAZOLA	197	0.019935408	0.021206646	0.025573373	0.029036119	0.032895281	0.039225223	0.041501658
1977	KONGOWEA	198	0.000934409	0.001937844	0.017680487	0.077039214	0.278418853	0.778897034	0.878901931
1977	KILIMANGODO	199	0.075944248	0.082059386	0.103171931	0.119970032	0.138617432	0.168913614	0.17966722
1977	SHIMANZI	200	0.999999087	0.999999504	0.999999924	0.999999979	0.999999994	0.999999999	1
1977	TONONOKA	201	0.999999986	0.999999993	0.999999999	1	1	1	1
1977	MAJENGO	202	0.999999968	0.999999983	0.999999997	0.999999999	1	1	1
1977	MJI WA KALE	203	0.999999991	0.999999996	1	1	1	1	1
1977	BONDENI	204	0.99999999	0.999999995	0.999999999	1	1	1	1
1977	MTONGWE	205	0.002312421	0.004581892	0.035890751	0.136343556	0.401179674	0.844686825	0.915296653
1977	MWEMBE TAYARI	206	0.99999999	0.999999995	0.999999999	1	1	1	1
1977	MAKADARA	207	0.999999991	0.999999996	1	1	1	1	1
1977	GANJONI	208	0.999999978	0.999999989	0.999999999	1	1	1	1
1977	KIZINGO	209	0.999999989	0.999999995	1	1	1	1	1
1977	BOFU	210	0.001788144	0.004677103	0.081470572	0.403356687	0.83765389	0.989908156	0.99613497
1977	MBUGUNI	211	0.043163502	0.045669176	0.054174293	0.060839532	0.068186972	0.080070302	0.084289132
1977	TIMBWANI	212	0.003020846	0.006267643	0.055568236	0.215980657	0.563500775	0.923675387	0.961848031
1977	LIKONI	213	0.00336335	0.007080719	0.065124407	0.251906464	0.619673494	0.941179378	0.971304289
1977	KITEJE	214	0.017080368	0.018350627	0.022765265	0.026319007	0.03032278	0.03698278	0.039401984
1977	VYEMANI	215	0.003311353	0.005633756	0.028028617	0.081523136	0.214637561	0.582173145	0.703797414
1977	DUMBULE	216	0.066397083	0.069376125	0.079255365	0.086761181	0.094829819	0.107488584	0.111883672
1977	VIJIWENI	217	0.001712687	0.003028741	0.017064297	0.054692576	0.161680652	0.52444741	0.661293353
1977	PUNGU	218	0.002023812	0.002343361	0.003588425	0.004699256	0.0060359	0.00844327	0.009375032
1977	GOLINI	219	0.005811676	0.009078508	0.034829829	0.085081246	0.193338431	0.485675735	0.596737676
1977	KINANGO	220	0.0356387	0.037138813	0.042074104	0.045793977	0.049769944	0.055976446	0.058123839
1977	MWANDIMU	221	0.200002492	0.235671439	0.379191308	0.508418587	0.650746691	0.830045723	0.872458431
1977	KIFYONZO	222	0.039746432	0.041575733	0.04767063	0.052332034	0.057374266	0.065351284	0.06813994
1977	NGOMBENI	223	0.014317341	0.015248575	0.018429573	0.020954247	0.023765552	0.028382939	0.030043228
1977	MATUGA	224	0.018561544	0.019646407	0.023327543	0.026222301	0.029421785	0.034628067	0.036484996
1977	KIZIBE	225	0.076384281	0.079797009	0.091049779	0.099560555	0.108673125	0.122901642	0.127819539
1977	MLAFYENI	226	0.082058383	0.086111854	0.09962826	0.109985171	0.121176385	0.138828483	0.144980558
1977	KUNDUTSI	227	0.044035892	0.046109115	0.053018306	0.058305755	0.064028978	0.073087695	0.076254387
1977	KITIVO	228	0.029340832	0.031689627	0.039917331	0.046636512	0.054280716	0.067136301	0.07183286
1977	NAT. RESERVE	229	0.019022725	0.024624849	0.053496213	0.089719775	0.146656378	0.277618508	0.333375928
1977	GULANZE	230	0.159922514	0.191855019	0.327708793	0.458950727	0.611682416	0.812685339	0.860751727
1977	KOMBANI	231	0.018405424	0.019591513	0.023640876	0.026848755	0.030415559	0.036260054	0.038357845
1977	SIMKUMBE	232	0.150852378	0.15673571	0.175764031	0.18981056	0.204536896	0.226926487	0.234501327
1977	MAZUMALUME	233	0.35723913	0.369568669	0.408367468	0.435842475	0.463573541	0.503597789	0.516556983
1977	NDAVAYA	234	0.020001005	0.021488976	0.026698408	0.030938378	0.035757748	0.043856086	0.046814858
1977	MKOYO	235	0.027670955	0.029159821	0.034190426	0.038110093	0.04241546	0.049355156	0.051814973
1977	MKOMBA	236	0.065907341	0.070085422	0.084214774	0.095214594	0.107251545	0.126538444	0.133330874
1977	BONGWE	237	0.21181722	0.21911304	0.242318259	0.259109202	0.276410377	0.302191282	0.310771474
1977	MTSAMVIANI	238	0.008031819	0.012527795	0.047579087	0.114218383	0.249948776	0.569014774	0.674828021
1977	GOMBATO	239	0.007512135	0.013734794	0.082059279	0.244071349	0.538447868	0.882340116	0.932427043
1977	UKUNDA	240	0.011526556	0.021002555	0.121008325	0.332055534	0.642332924	0.920265854	0.955028744
1977	BOYANI	241	0.020627805	0.032229941	0.118752787	0.261328919	0.48158948	0.789922407	0.856005506
1977	MSULWA	242	0.012409312	0.020621987	0.09231678	0.231809681	0.472440586	0.812306247	0.87881244
1977	KINONDO	243	0.145848968	0.151355443	0.1690985	0.182146435	0.195779985	0.216457879	0.223438051
1977	MAJIMBONI	244	0.03912974	0.042011551	0.051912398	0.05974589	0.068432038	0.082585132	0.087650575
1977	KIPAMBANI	245	0.009456563	0.01157167	0.020670689	0.029568858	0.040835081	0.062100864	0.070528443
1977	MAKOBE	246	0.034050374	0.036535787	0.045078781	0.05188574	0.059477086	0.07194935	0.076430161
1977	TIRIBE	247	0.027284325	0.029771231	0.038625886	0.045930262	0.05430461	0.068497901	0.073724214
1977	MANYATTA	248	0.030344301	0.032631354	0.040526589	0.046851391	0.053935874	0.065642879	0.069866544
1977	LUKORE	249	0.069128353	0.072957792	0.085776976	0.095685773	0.106464358	0.123619733	0.12962716
1977	MWALUVANGA	250	0.01278702	0.014396892	0.020344064	0.025389625	0.031257298	0.04139474	0.045198984
1977	MANGAWANI	251	0.028951469	0.030591811	0.036131948	0.040442733	0.045170745	0.05277973	0.055475821
1977	SHIMBA HILLS	252	0.514374804	0.514997583	0.517046714	0.518589528	0.520236389	0.522800491	0.523686049
1977	GAZI	253	0.096061125	0.100534973	0.115369001	0.12662891	0.13870693	0.157583266	0.164113282
1977	KASEMENI	254	0.002125626	0.003777252	0.021553642	0.06909844	0.200097642	0.592353028	0.721113136
1977	MWENA	255	0.031105874	0.0327914	0.038457099	0.042856818	0.047668719	0.055396681	0.058124756
1977	MIVUMONI	256	0.084641541	0.087848125	0.098225217	0.105896611	0.113962915	0.12630243	0.130507155
1977	MRIMA/MALAMBA	257	0.037521167	0.039212909	0.044796828	0.049041931	0.053606049	0.060786776	0.063283224
1977	MILALANI	258	0.091908464	0.096026796	0.109610044	0.119865235	0.130829918	0.147904091	0.153792607
1977	VINGUJINI	259	0.006461319	0.011428994	0.062655042	0.183391389	0.430123974	0.813728267	0.885926363
1977	SHIRAZI	260	0.057455957	0.059910718	0.067957453	0.074025638	0.080504661	0.090606644	0.094093927
1977	KIGWEDE	261	0.081978122	0.085448832	0.09681121	0.105347203	0.114432771	0.128526676	0.133372725
1977	SEGA	262	0.007069448	0.007995885	0.011453623	0.014416743	0.017891823	0.023970919	0.02626208
1977	MAJORENI	263	0.021176352	0.022475305	0.026880804	0.03033704	0.034149621	0.040341935	0.042548855
1977	FUNZI	264	0.001273026	0.003432235	0.06650673	0.366219785	0.824277327	0.98984248	0.996218973
1977	MZIZIMA	265	0.035127569	0.037755433	0.046786616	0.053947759	0.061901434	0.074897328	0.079550593
1977	KIWEGU	266	0.017292892	0.0182316	0.021389942	0.023852121	0.026554619	0.03091499	0.032460777
1977	JEGO	267	0.059620515	0.062026588	0.069902676	0.075791251	0.082043856	0.091717069	0.09504529
1977	SHIMONI	268	0.01454157	0.015906967	0.020742551	0.024700905	0.02920915	0.036816343	0.039609617
1977	WASINI/MKWIRO	269	0.001919221	0.00516784	0.096907554	0.465180603	0.875893942	0.99322299	0.997482829
1977	MIDOINA	270	0.002558619	0.004270977	0.020187381	0.057309581	0.151934348	0.461108221	0.587923925
1977	DABASO	271	0.008313328	0.008883536	0.010848627	0.01242013	0.01418203	0.017101258	0.018158092
1977	FUNDISA	272	0.015349866	0.016334747	0.019720178	0.022416295	0.025428854	0.030391566	0.032178944
1977	GONGONI	273	0.002620476	0.004115237	0.016178012	0.040858497	0.09923773	0.303252479	0.405429464
1977	KIDUTANI/MAWAMBA	274	0.064214831	0.067882493	0.080371085	0.090193455	0.101031879	0.118563437	0.124783829
1977	MARERENI	275	0.001724233	0.00208381	0.003602117	0.005060937	0.006891734	0.010339069	0.011718958
1977	MATSANGONI	276	0.054937066	0.05980569	0.077418587	0.092362941	0.109860446	0.140122383	0.151376491
1977	MWAKIRUNGE	277	0.002681795	0.003202279	0.005352634	0.007381149	0.009907822	0.014630508	0.016511992
1977	VANGA	278	0.011475372	0.012108923	0.014248785	0.015920496	0.017759284	0.020735121	0.021792587
1977	TSANGATSINI	279	0.030208065	0.032532683	0.040580211	0.047050755	0.054319144	0.066368292	0.070725467
1978	MATOLANI	1	0.005952037	0.009066926	0.032254621	0.075115058	0.16495628	0.416387539	0.520499112
1978	KAMALE	2	0.00057466	0.001050742	0.006570629	0.022916983	0.076556557	0.338952774	0.482139831
1978	RAMADA	3	0.006477215	0.006845162	0.008086083	0.009048718	0.01010261	0.011797799	0.012398924
1978	KISIKI CHA WANGIRIAM	4	0.002428685	0.005050105	0.045625089	0.183534663	0.513882767	0.908661216	0.953984876
1978	ADU	5	0.000768064	0.001060649	0.002668151	0.00465818	0.00760702	0.014204966	0.017159219
1978	MAMBASA	6	0.019227206	0.023790833	0.043761086	0.06335563	0.087932111	0.133134727	0.150627908
1978	KADZANDANI	7	0.001340748	0.002222062	0.010310935	0.029280247	0.080159612	0.28760896	0.399841218
1978	DAKACHA	8	0.010780368	0.016653288	0.061102913	0.141472379	0.294397702	0.615607677	0.713273228
1978	MADINA	9	0.069973457	0.071893887	0.078092165	0.082656387	0.087438865	0.094722889	0.097195831
1978	SHOMELA	10	0.003032051	0.004548314	0.014444316	0.028796936	0.052221855	0.108361455	0.133881282
1978	NGOMENI	11	0.144324678	0.152935903	0.182206574	0.205158868	0.230357196	0.270615554	0.284692533
1978	BOMANI	12	0.052868109	0.056972615	0.071235464	0.082715637	0.095607233	0.116894139	0.124553132
1978	BORE	13	0.254436005	0.263034637	0.290699005	0.310894691	0.331823959	0.363111092	0.37353119
1978	PUMWANI	14	0.012225873	0.013102873	0.016112016	0.018497689	0.021151374	0.025505138	0.027070847
1978	BARICHO	15	0.014328966	0.021908219	0.077329436	0.172452539	0.341318832	0.65963936	0.749085521
1978	SINGWAYA	16	0.020299855	0.029227708	0.086044258	0.1714011	0.312510966	0.587059834	0.673788172
1978	MAMBRUI	17	0.057913324	0.06060773	0.069604316	0.076509529	0.083996626	0.095861404	0.100006407
1978	GANDINI	18	0.014532059	0.022396627	0.080735398	0.181774434	0.359826919	0.683168385	0.770112447
1978	MAKONGENI	19	0.072417193	0.078174221	0.098042585	0.113821284	0.131330183	0.159766756	0.169867221
1978	MARIKEBUNI	20	0.084076045	0.087911605	0.100591922	0.110194676	0.120488552	0.136571538	0.142132875
1978	BURA	21	0.013254615	0.018825532	0.053920599	0.107793389	0.203885441	0.431825167	0.520425046
1978	LANGOBAYA	22	0.186492772	0.19253549	0.212089586	0.226498486	0.241573948	0.264417735	0.272115352
1978	MASINDENI	23	0.010860106	0.017156712	0.067008936	0.16019192	0.336299774	0.675932865	0.768303949
1978	MIKUYUNI	24	0.031418294	0.035337298	0.049640137	0.061488826	0.074932064	0.097401209	0.10562572
1978	MKONDONI	25	0.097430561	0.102489472	0.119287647	0.13207746	0.145819934	0.167341682	0.174784594
1978	KAKONENI	26	0.0475011	0.049070512	0.05418779	0.058019392	0.062087448	0.068383462	0.07054959
1978	KAYA	27	0.183474838	0.19279534	0.222864465	0.244959593	0.26795657	0.30258475	0.314195437
1978	PAZIANI	28	0.010999921	0.013097276	0.021643554	0.029527828	0.039122212	0.056486026	0.063189575
1978	SABAKI	29	0.526298181	0.526937276	0.528974281	0.53045409	0.531988455	0.534294478	0.535068227
1978	MALIMO	30	0.025451374	0.028354845	0.038813432	0.047398383	0.057117003	0.073373157	0.079303113
1978	BATE	31	0.210268436	0.217756459	0.241696279	0.259091635	0.277087104	0.303984182	0.312961807
1978	MAKOBENI	32	0.006370251	0.00939032	0.030194193	0.065907156	0.137546553	0.340730526	0.431605531
1978	MADUNGUNI	33	0.018151292	0.020590445	0.029697708	0.037487611	0.046577005	0.062322299	0.068201729
1978	JILORE/ZIANI	34	0.161216428	0.166494931	0.183538994	0.196118345	0.209304073	0.229331071	0.236104307
1978	GIRIMACHA	35	0.003136385	0.00471027	0.014970652	0.029820789	0.053907913	0.111192097	0.137107221
1978	GANDA	36	0.043577102	0.045307618	0.050996846	0.055297661	0.059899771	0.067092646	0.069584976
1978	MONGOTINI	37	0.031739075	0.035219165	0.047702569	0.05799893	0.0697231	0.089417197	0.096641259
1978	CENTRAL	38	0.0406943	0.043531955	0.053225866	0.060845941	0.069259077	0.082902852	0.087762786
1978	MERE	39	0.000999872	0.001396457	0.003627499	0.006453714	0.010708218	0.020375984	0.024742694
1978	KAKUYUNI	40	0.074256276	0.076855451	0.085350297	0.091697681	0.098430699	0.108828291	0.112392219
1978	SHELLA	41	0.003575711	0.005634803	0.022366415	0.056520898	0.135554113	0.387021321	0.49899589
1978	NDUGUMNANI	42	0.001074743	0.001459837	0.003500216	0.005935419	0.009450431	0.017088515	0.02044032
1978	BARANI	43	0.003036775	0.004788252	0.01907086	0.048471879	0.117723412	0.349706536	0.459047244
1978	MALANGA	44	0.004080905	0.006182301	0.021607925	0.050109498	0.1115606	0.304595955	0.397145484
1978	MSABAHA	45	0.025880379	0.028380284	0.037279081	0.044615347	0.053008353	0.067211498	0.072440022
1978	KIJIWETANGA	46	0.002310719	0.002878263	0.005417442	0.007986462	0.011308204	0.017749904	0.020375841
1978	MIJIMBONI	47	0.091085062	0.096941501	0.117310595	0.133749019	0.15230044	0.183081834	0.194205112
1978	MKENGE	48	0.000915329	0.001257501	0.003116191	0.005390722	0.008733139	0.016140711	0.019435038
1978	MWAHERA	49	0.00407623	0.005914498	0.018248992	0.039133392	0.081773071	0.215941282	0.284963576
1978	MILORE	50	0.009063024	0.010043369	0.013612123	0.016630253	0.02015839	0.02629992	0.028608092
1978	DZIKUNZE	51	0.001321294	0.002302321	0.012362639	0.038508102	0.113200713	0.404352013	0.539755416
1978	MBARAKA CHEMBE	52	0.030445023	0.032171381	0.037964277	0.042457992	0.047367993	0.055247021	0.058029458
1978	CHEMBE KIBABA MUCHE	53	0.035153904	0.037080942	0.043576978	0.048608636	0.054108527	0.062917278	0.066028017
1978	NDIGIRIA/MAPOTEA	54	0.054357923	0.065263775	0.109136711	0.14815147	0.193150736	0.267480587	0.293776014
1978	KAEMBENI	55	0.002533625	0.004138976	0.01829675	0.049786955	0.128134609	0.394691059	0.514821965
1978	MIDA	56	0.001221129	0.001554981	0.003109887	0.004750164	0.00693094	0.011288569	0.013102361
1978	ARABUKO SOKOKE FORES	57	0.011246613	0.014889557	0.034728142	0.0613904	0.106171137	0.219671508	0.271785325
1978	JIMBA	58	0.024823823	0.026750293	0.033432711	0.03878648	0.044787199	0.054701506	0.058289804
1978	GEDE	59	0.020053657	0.022618268	0.032097511	0.04013207	0.049459171	0.065506848	0.071493141
1978	MRIMA WA NDEGE	60	0.005140046	0.008680959	0.041978492	0.117538714	0.288214362	0.669506636	0.77438263
1978	VITENGENI	61	0.079495312	0.084619719	0.102335464	0.116539086	0.132456669	0.158597191	0.167973038
1978	WATAMU	62	0.000993393	0.002007332	0.016939812	0.070614724	0.251039145	0.742083527	0.853392692
1978	DIDA	63	0.006201175	0.007274181	0.011539477	0.015406589	0.020091645	0.028572822	0.031853749
1978	MKONGANI	64	0.081840392	0.088632974	0.112642138	0.132334579	0.154727495	0.191985669	0.205395593
1978	DULUKIZA	65	0.008824856	0.013567132	0.049291683	0.114737778	0.244734115	0.549856405	0.653566565
1978	MWAMBANI	66	0.01543787	0.023076826	0.076209753	0.163620192	0.316913929	0.618325714	0.709294076
1978	MADAMANI	67	0.029499237	0.030862939	0.035406085	0.03890109	0.042694902	0.048728075	0.050844973
1978	MITSEDZINI	68	0.056846017	0.061106696	0.07593279	0.087914266	0.101415065	0.12377335	0.13183055
1978	UYOMBO	69	0.03743095	0.040002226	0.048826287	0.055821533	0.063600186	0.07632135	0.080876668
1978	MNAGONI	70	0.226372562	0.239718797	0.283941698	0.317302611	0.352579084	0.406041111	0.4239132
1978	ROKA	71	0.007664071	0.008962892	0.01408364	0.018684267	0.024211655	0.034115405	0.037917147
1978	MIHIRINI	72	0.014376309	0.02142091	0.070221069	0.150831104	0.294687232	0.590513344	0.683944176
1978	KIDEMU	73	0.015716711	0.024459831	0.090313181	0.204350618	0.399254443	0.724813053	0.805288058
1978	MWEZA/MIGODOMANI	74	0.006066986	0.009115466	0.031148842	0.070771197	0.152658557	0.384976429	0.4846577
1978	DUNGICHA/MUHONI	75	0.169700481	0.176131937	0.197103155	0.212782639	0.229368422	0.254813372	0.263487623
1978	MIKAMINI	76	0.011535929	0.021284302	0.126636787	0.349737553	0.666225307	0.930266936	0.961338518
1978	CHUMANI	77	0.078908796	0.081361681	0.089306768	0.09521069	0.101438224	0.110992047	0.11425787
1978	RARE	78	0.050898529	0.055530787	0.071710904	0.084730807	0.099315884	0.123325441	0.131936904
1978	GANZE/TSANGALAWENI	79	0.004925898	0.006336632	0.013010019	0.020194294	0.029939664	0.049782125	0.058086482
1978	MITSEMERINI	80	0.017090546	0.026350985	0.094473387	0.209456458	0.402283138	0.721973951	0.801661066
1978	MAGOGONI	81	0.081647006	0.085959434	0.100581355	0.112010691	0.124554181	0.144703574	0.151804254
1978	NGERENYA	82	0.040309467	0.04156435	0.045648994	0.048687108	0.051899595	0.056846013	0.058538791
1978	MTSARA-WA-TSATSU	83	0.016730546	0.017889472	0.021860789	0.02500489	0.02850133	0.034234034	0.036293833
1978	ZOWERANI	84	0.068044143	0.070379924	0.078001086	0.083709785	0.089770586	0.099146118	0.102369396
1978	PETANGUO	85	0.101762084	0.106203371	0.120874281	0.132027551	0.143995082	0.1627035	0.169180988
1978	NYARI	86	0.065222879	0.067066925	0.073032503	0.077434405	0.082055296	0.089108563	0.091506965
1978	EZAMOYO	87	0.064172262	0.066021443	0.072009323	0.07643389	0.08108366	0.088190411	0.090609466
1978	MTONDIA/MAJAONI	88	0.086133111	0.088503454	0.096143126	0.101762606	0.107643678	0.116586772	0.119619276
1978	DANGARANI	89	0.020369513	0.030716314	0.10286116	0.217883056	0.403678906	0.710050375	0.788648366
1978	PAZIANI	90	0.13199971	0.140481129	0.169888242	0.193566604	0.220240578	0.264387026	0.280260411
1978	MAGOGONI	91	0.1336331	0.141930969	0.169757372	0.191193055	0.214356469	0.250699352	0.263242917
1978	KIBARANI	92	0.088695933	0.09141459	0.100204451	0.106724147	0.113590379	0.124099967	0.127686933
1978	KONJORA	93	0.540119257	0.541011614	0.543832652	0.545857962	0.547936232	0.551021654	0.552049688
1978	VITSAPUNI/MARIANI	94	0.294021794	0.310471272	0.363615522	0.402274744	0.441851079	0.499475634	0.518180992
1978	SILALONI	95	0.018534422	0.023959964	0.049567171	0.076527604	0.111526703	0.177300304	0.202820051
1978	DUPHARU	96	0.27599244	0.308519836	0.425663866	0.520392651	0.621632507	0.761207977	0.800415429
1978	MACKINNON RD	97	0.060901358	0.071592949	0.113166347	0.149340772	0.19100291	0.260048557	0.28466748
1978	MWAPULA	98	0.151005769	0.160261919	0.191288079	0.21519931	0.241007179	0.281367644	0.295242889
1978	PALAKUMI/MIGUMOMIRI	99	0.017626088	0.019065013	0.024077458	0.028104588	0.032628144	0.040132959	0.042857878
1978	MDANGARANI	100	0.014415238	0.02350321	0.09905111	0.238914696	0.472739039	0.803925864	0.870932032
1978	HOSPITAL	101	0.011455344	0.019339584	0.090674442	0.234027014	0.483625582	0.825965826	0.889862647
1978	VINAGONI	102	0.113139342	0.118630625	0.13697291	0.151044225	0.166260352	0.190217992	0.198518794
1978	MARERE	103	0.523344626	0.524251132	0.527203243	0.529401988	0.531727053	0.535303483	0.536525628
1978	MWAKWALA	104	0.12614046	0.134749698	0.164365645	0.187825483	0.213741446	0.255339122	0.269895087
1978	SOKONI	105	0.005687162	0.011978259	0.106855905	0.367868683	0.739093242	0.965582356	0.983471225
1978	MAVUENI/MAJAJANI	106	0.135317514	0.141024036	0.159739484	0.173773118	0.188677775	0.211661336	0.219512276
1978	MNARANI	107	0.001198813	0.003239248	0.063433149	0.355641477	0.818210432	0.989482207	0.996090427
1978	KIRIBA/WANGWANI	108	0.063865839	0.069211898	0.087689418	0.1024112	0.118771488	0.145436506	0.154927759
1978	KITHENGWANI/MAZIA	109	0.095989356	0.102822718	0.126093553	0.144332053	0.16433079	0.196332937	0.207556497
1978	VIRAGONI	110	0.020578583	0.029837756	0.089535734	0.179957222	0.328759474	0.61038167	0.69632205
1978	CHIVARA	111	0.036371201	0.040120464	0.053460859	0.064377492	0.076749725	0.097422324	0.104923763
1978	MAJI YA CHUMVI	112	0.024033763	0.036339067	0.121592362	0.253929329	0.455864432	0.755638709	0.826036351
1978	VYAMBANI	113	0.022102054	0.031898435	0.094259189	0.187156649	0.337526671	0.616795385	0.701162257
1978	TAKAUNGU	114	0.045961	0.04862043	0.057635786	0.064692032	0.072460652	0.085005258	0.089452678
1978	MWAKAMBI	115	0.191868698	0.200081962	0.22689218	0.246897206	0.267999936	0.300185869	0.311078695
1978	CHENGONI	116	0.028438546	0.044319504	0.159036368	0.333459714	0.569986707	0.844885221	0.896558005
1978	KITSOENI	117	0.537990066	0.538963402	0.542064723	0.54431263	0.546638606	0.550122274	0.551287704
1978	MKWAJUNI/MKOMANI	118	0.14114133	0.148386061	0.172327298	0.190425132	0.209735674	0.239637551	0.249879199
1978	KIBWABWANI	119	0.017639158	0.027920329	0.107354628	0.244400468	0.465309485	0.78494073	0.85378774
1978	NGOMBENI	120	0.180009754	0.187388388	0.211542146	0.229650826	0.248828599	0.278270794	0.28829583
1978	MIKIRIANI	121	0.019877072	0.028717833	0.085420424	0.171270821	0.313831776	0.591029654	0.678122395
1978	CHASIMBA	122	0.08863667	0.091377857	0.100260121	0.10684288	0.113771523	0.124378893	0.127994225
1978	KINAGONI	123	0.015841759	0.025906308	0.109454799	0.261375515	0.504763662	0.825130784	0.886333467
1978	BIRINI/MWAMULEKA	124	0.010335088	0.017517637	0.083501749	0.219437044	0.464595964	0.816187106	0.883476635
1978	CHALANI/MIHINGONI	125	0.063981757	0.067961757	0.081394096	0.091799689	0.10314574	0.121241253	0.127599734
1978	ZIANI	126	0.087531494	0.094056996	0.116710297	0.134850819	0.155114218	0.188178299	0.19994174
1978	MIYANI	127	0.011608428	0.019530327	0.090707312	0.232848272	0.480199685	0.822440571	0.887087212
1978	PINGILIKANI	128	0.038534102	0.041512399	0.051899487	0.060267232	0.069687399	0.085293365	0.090936972
1978	MARIAKANI/MITANGONI	129	0.024528797	0.037294996	0.126675176	0.265624545	0.474602279	0.773124459	0.840593917
1978	MURIMANI	130	0.013077649	0.021189649	0.088157506	0.213738544	0.433310777	0.773772001	0.848229189
1978	KURUWITU	131	0.179695596	0.187336911	0.212399048	0.231165858	0.251036176	0.281494044	0.291825438
1978	MAKOMBOANI	132	0.011194453	0.018188749	0.076775391	0.190044433	0.398406086	0.748549946	0.829700984
1978	MATOPE	133	0.067105802	0.069994152	0.079546608	0.086778749	0.094530203	0.106650612	0.110848996
1978	MWEMBE KATI	134	0.04877854	0.058966758	0.100726164	0.138925854	0.184205523	0.261167418	0.288902408
1978	KIZINGO	135	0.544454951	0.546171882	0.55172471	0.555804394	0.56006243	0.566489726	0.568652118
1978	CHILULU	136	0.162646656	0.172359279	0.2049576	0.229974319	0.256910819	0.298860191	0.313233841
1978	KALOLENI/VISH./TSAKA	137	0.510848825	0.511285074	0.512722535	0.513809384	0.514973049	0.51679221	0.517422851
1978	VIPINGO	138	0.527340423	0.52818168	0.530873778	0.532840363	0.534887443	0.5379805	0.539023274
1978	MBALAMWENI	139	0.120856877	0.126848431	0.14673695	0.161830836	0.178004115	0.203203145	0.211888389
1978	MWABILA	140	0.344835231	0.389298291	0.543036056	0.65685844	0.764627887	0.884788697	0.912082332
1978	MWARAKAYA	141	0.199171236	0.20599776	0.228053058	0.24428457	0.261254692	0.286909172	0.295527704
1978	JUNJU	142	0.193651751	0.198663101	0.214636	0.226209412	0.238161584	0.256022915	0.261993616
1978	NYALANI	143	0.016419271	0.018011795	0.023681989	0.028357088	0.033711934	0.042803431	0.046153409
1978	KAWALA/KADZONZO	144	0.009438258	0.014335351	0.05025754	0.114282657	0.239307392	0.533411673	0.635585615
1978	KWALE	145	0.047336926	0.050151953	0.059700532	0.06715063	0.075335352	0.088511018	0.093177752
1978	TSAGWA	146	0.508266593	0.509075419	0.511902036	0.514144533	0.516617539	0.520630886	0.522065953
1978	KALALANI	147	0.023402152	0.038546697	0.161989238	0.364827638	0.631020691	0.892805423	0.93342703
1978	KINAGONI	148	0.089271342	0.094166278	0.110712146	0.123571515	0.13761998	0.160034511	0.167894567
1978	MBWAKA/KIKOMANI	149	0.007802161	0.012307053	0.048302348	0.118049561	0.260934071	0.589908404	0.69504454
1978	KILIBASI	150	0.03420552	0.050670848	0.157138206	0.306905218	0.512803103	0.78685762	0.847848702
1978	MLEJI	151	0.00777863	0.011414613	0.036309617	0.078498871	0.161451317	0.385303551	0.479809092
1978	PANGANI/MAERENI	152	0.013474463	0.020250587	0.068161018	0.148986748	0.295321835	0.59737658	0.69184515
1978	MIYUNI	153	0.003207555	0.003833561	0.006407728	0.008822769	0.011811049	0.01735401	0.019537413
1978	KIJIPWA	154	0.083141153	0.086034279	0.09549146	0.102553835	0.110037113	0.121579199	0.125532712
1978	JIMBA	155	0.010146088	0.012930543	0.025918797	0.039545687	0.057476193	0.092328313	0.10640597
1978	CHAURINGO	156	0.080757545	0.0868951	0.107881765	0.124450217	0.142720367	0.172190693	0.18259568
1978	MIKAHANI	157	0.035641271	0.039178995	0.05168497	0.061835262	0.073268531	0.092252556	0.099117674
1978	VINYUNDUNI	158	0.21296366	0.242609182	0.355305815	0.453672992	0.565263486	0.727242865	0.773562469
1978	MWATATE	159	0.039606646	0.04290711	0.05438367	0.063570477	0.073840219	0.090735762	0.096819307
1978	KANAMAI	160	0.14835544	0.155255378	0.178231608	0.195835633	0.214851095	0.244759652	0.255122348
1978	KALIANGOMBE/JIMBA	161	0.002975206	0.004715808	0.019033711	0.048758018	0.119060041	0.354281255	0.464425008
1978	MAKAMINI	162	0.57468483	0.577542143	0.586584315	0.593042032	0.599597792	0.609128334	0.612236212
1978	MWAMUTSUNGA	163	0.006510084	0.009345362	0.027861497	0.058057586	0.116891098	0.285490803	0.364383825
1978	KISURUTINI/MWELE/SIM	164	0.008619265	0.009105152	0.010759145	0.012060654	0.013502637	0.015853454	0.016694366
1978	MATUMBI	165	0.122088237	0.138948976	0.20523962	0.266855258	0.343189379	0.47703689	0.524510627
1978	BWAGAMOYO	166	0.000799213	0.001110232	0.002837297	0.004997863	0.008216288	0.015456178	0.018709597
1978	SHIMO LA TEWA	167	0.004764062	0.005595037	0.008909957	0.011912569	0.015533784	0.022054544	0.024581179
1978	MAZERAS/MUGUMO PATSA	168	0.003117937	0.004581292	0.013750401	0.026647057	0.047550185	0.097904689	0.12101257
1978	BUNI/CHISIMANI	169	0.061917258	0.067096425	0.085003755	0.09928328	0.115165041	0.141082761	0.150317446
1978	CHIGATO	170	0.00888338	0.010285126	0.015721729	0.02054838	0.02632102	0.0366162	0.040558202
1978	MAZERAS	171	0.089856194	0.09543508	0.114332703	0.129084366	0.145243763	0.171090839	0.180164835
1978	BAMBURI	172	0.001870502	0.00326402	0.017572326	0.054396452	0.155621275	0.496799751	0.63092306
1978	SHANZU	173	0.001433256	0.001909233	0.004340092	0.007124822	0.010985323	0.018983198	0.022387213
1978	JOMVU KUU	174	0.415667149	0.530871199	0.823522445	0.925575885	0.970749128	0.992792361	0.995471737
1978	BOFU	175	0.083645285	0.08768258	0.101027772	0.11117164	0.122063739	0.139126822	0.145033783
1978	MWEMBE LEGEZA	176	0.001901402	0.003531986	0.022832237	0.078705814	0.237093945	0.666384371	0.785804043
1978	VIGURUNGANI	177	0.151917663	0.159306572	0.183900924	0.202641375	0.222751658	0.254076777	0.264833039
1978	MABESHENI	178	0.015402981	0.025487662	0.111308802	0.269917318	0.521938748	0.839749358	0.897564431
1978	BUSA	179	0.118101516	0.126692256	0.156766271	0.181160286	0.208667938	0.254012807	0.27025361
1978	JUNDA	180	0.002096163	0.003972769	0.02742555	0.097914633	0.294146238	0.744381699	0.846057915
1978	MAGOGONI	181	0.002578489	0.005020389	0.037276592	0.136130804	0.38995206	0.828354702	0.90337453
1978	MNYENZENI	182	0.047779135	0.051692342	0.065265652	0.076137671	0.088290206	0.108258035	0.115420499
1978	MTAA	183	0.021103334	0.033006492	0.121643892	0.267144742	0.489759447	0.795999835	0.860699971
1978	MWAMDUDU	184	0.038990795	0.042906012	0.056764605	0.068058998	0.080822483	0.102066575	0.109780014
1978	KWA SHEE	185	0.982964241	0.990703461	0.99856672	0.999609224	0.999893883	0.999984043	0.999991437
1978	MIRITINI	186	0.782795712	0.854751383	0.963416459	0.986722691	0.995263586	0.99894786	0.999359075
1978	KISAUNI	187	0.002045302	0.004257777	0.038650335	0.158390955	0.467471481	0.890232585	0.943766319
1978	MAWENI	188	0.001522782	0.002991675	0.022935148	0.088092621	0.283449833	0.751076674	0.854298582
1978	BIRIKANI	189	0.999964221	0.999980307	0.999996835	0.999999112	0.999999752	0.999999961	0.999999979
1978	CHANGAMWE	190	0.996371292	0.997906741	0.999613436	0.999880239	0.999963066	0.999993324	0.999996192
1978	PORT REITZ	191	0.995521823	0.997769384	0.999737193	0.999940345	0.999986517	0.999998448	0.999999237
1978	GANDINI	192	0.065118813	0.067714435	0.076264618	0.082721819	0.089633715	0.100420846	0.104146165
1978	KIBANDAONGO	193	0.114142121	0.123103489	0.153888091	0.178097856	0.204661997	0.246961752	0.261719595
1978	KIPEVU	194	0.999972605	0.999985034	0.999997649	0.999999351	0.999999822	0.999999973	0.999999985
1978	TUDOR	195	0.999999528	0.999999745	0.999999962	0.99999999	0.999999997	1	1
1978	TUDOR FOUR	196	0.999999962	0.999999982	0.999999998	1	1	1	1
1978	MAZOLA	197	0.047703101	0.050342097	0.059208799	0.066060038	0.073526886	0.085441592	0.089633549
1978	KONGOWEA	198	0.002215027	0.0045849	0.040888919	0.164932596	0.477024222	0.892688495	0.944844795
1978	KILIMANGODO	199	0.167022134	0.178346975	0.215874382	0.244069845	0.273845516	0.319192512	0.334521263
1978	SHIMANZI	200	0.999999614	0.99999979	0.999999968	0.999999991	0.999999998	1	1
1978	TONONOKA	201	0.999999994	0.999999997	1	1	1	1	1
1978	MAJENGO	202	0.999999986	0.999999993	0.999999999	1	1	1	1
1978	MJI WA KALE	203	0.999999996	0.999999998	1	1	1	1	1
1978	BONDENI	204	0.999999996	0.999999998	1	1	1	1	1
1978	MTONGWE	205	0.005472905	0.010805479	0.081037143	0.271956595	0.612940661	0.927735076	0.962262683
1978	MWEMBE TAYARI	206	0.999999996	0.999999998	1	1	1	1	1
1978	MAKADARA	207	0.999999996	0.999999998	1	1	1	1	1
1978	GANJONI	208	0.99999999	0.999999995	0.999999999	1	1	1	1
1978	KIZINGO	209	0.999999995	0.999999998	1	1	1	1	1
1978	BOFU	210	0.00423056	0.011017184	0.173572722	0.615333472	0.924246758	0.995703635	0.998360186
1978	MBUGUNI	211	0.100162648	0.104933809	0.120766059	0.132788525	0.145690074	0.16585447	0.172827226
1978	TIMBWANI	212	0.007140358	0.014741172	0.122314332	0.394612686	0.753197175	0.966187267	0.983473773
1978	LIKONI	213	0.007945656	0.016634122	0.14162475	0.443445875	0.793891163	0.974215388	0.987639652
1978	KITEJE	214	0.040865499	0.043599213	0.052885362	0.060151495	0.068145603	0.08106493	0.085651751
1978	VYEMANI	215	0.007833682	0.013277337	0.063960306	0.173566553	0.392388767	0.766705237	0.848523326
1978	DUMBULE	216	0.151023692	0.155864649	0.171533909	0.183107389	0.195258957	0.213753076	0.220004939
1978	VIJIWENI	217	0.004059699	0.007162097	0.039508576	0.120414792	0.313075123	0.722352085	0.821553381
1978	PUNGU	218	0.004872991	0.005625648	0.00853027	0.011084799	0.014113836	0.019474103	0.021518696
1978	GOLINI	219	0.013715284	0.021313136	0.078798233	0.180351203	0.361488699	0.689961529	0.777042612
1978	KINANGO	220	0.085292873	0.087767039	0.095769046	0.101671334	0.107863496	0.117305089	0.120512303
1978	MWANDIMU	221	0.373428329	0.423230701	0.591205161	0.709392132	0.814339978	0.919706155	0.941279805
1978	KIFYONZO	222	0.093936585	0.097122294	0.107512518	0.115273038	0.123500273	0.136182476	0.140517121
1978	NGOMBENI	223	0.034562858	0.036523776	0.043112638	0.04820229	0.053751168	0.062620414	0.065745635
1978	MATUGA	224	0.511211514	0.511758023	0.513574787	0.51496362	0.516463609	0.51883422	0.519661141
1978	KIZIBE	225	0.171430621	0.176824246	0.194206459	0.206951614	0.220239213	0.240309582	0.247069727
1978	MLAFYENI	226	0.181685638	0.188350744	0.209932813	0.225893623	0.242621656	0.268025278	0.276613837
1978	KUNDUTSI	227	0.103195014	0.106827236	0.118663346	0.127501118	0.136853411	0.151255965	0.156185253
1978	KITIVO	228	0.068751491	0.073659483	0.090488163	0.10377317	0.118466543	0.142257165	0.150696411
1978	NAT. RESERVE	229	0.044251177	0.056776312	0.118272403	0.189100808	0.288465636	0.474484544	0.539917043
1978	GULANZE	230	0.312066545	0.360938681	0.535769033	0.666929379	0.787650642	0.910558151	0.935455606
1978	KOMBANI	231	0.044183113	0.046651061	0.054914949	0.061279432	0.068195621	0.079208789	0.083075558
1978	SIMKUMBE	232	0.308458736	0.315902556	0.339274862	0.35594163	0.372910262	0.39777905	0.405970716
1978	MAZUMALUME	233	0.579665389	0.590558611	0.62356663	0.645868648	0.667543978	0.697508856	0.706899138
1978	NDAVAYA	234	0.04756409	0.050727818	0.061606055	0.070228494	0.079815604	0.09546037	0.101056628
1978	MKOYO	235	0.06589823	0.068787687	0.078325867	0.085584465	0.093388186	0.105637788	0.109884049
1978	MKOMBA	236	0.147921842	0.155601071	0.180709415	0.199394939	0.219078341	0.249134186	0.259334969
1978	BONGWE	237	0.403898582	0.411577548	0.435332566	0.451963096	0.468642471	0.492659287	0.500467144
1978	MTSAMVIANI	238	0.018897668	0.029270313	0.105877483	0.233776828	0.440443797	0.756767821	0.830149325
1978	GOMBATO	239	0.017662658	0.032004856	0.1747793	0.433100441	0.733831999	0.946506763	0.970188838
1978	UKUNDA	240	0.02695473	0.048466048	0.245947525	0.540503823	0.809313027	0.964579042	0.980424737
1978	BOYANI	241	0.047709917	0.073350226	0.242085461	0.455663586	0.686952011	0.898601351	0.933342689
1978	MSULWA	242	0.029004571	0.047639322	0.194214531	0.416573939	0.679057676	0.910754755	0.944722377
1978	KINONDO	243	0.300859928	0.307682757	0.329124202	0.344379556	0.359891198	0.382622988	0.390104662
1978	MAJIMBONI	244	0.090725722	0.096569755	0.116039381	0.130835319	0.146691126	0.171467756	0.180039364
1978	KIPAMBANI	245	0.022438485	0.027312726	0.047922458	0.067451716	0.091368379	0.134296775	0.150682166
1978	MAKOBE	246	0.079458537	0.08453954	0.101606035	0.114717663	0.128905097	0.151318748	0.159139884
1978	TIRIBE	247	0.063894439	0.06923181	0.087672211	0.102365146	0.118691413	0.145301958	0.154772803
1978	MANYATTA	248	0.071174626	0.075907037	0.091897222	0.104263839	0.11771525	0.139100975	0.146603001
1978	LUKORE	249	0.155158343	0.161902382	0.183812669	0.200087929	0.217215939	0.243356999	0.252218008
1978	MWALUVANGA	250	0.030420946	0.034072892	0.047306922	0.058223945	0.070586405	0.091233332	0.09875997
1978	MANGAWANI	251	0.068751563	0.071975683	0.082602505	0.090630463	0.099218513	0.112622233	0.117258546
1978	SHIMBA HILLS	252	0.130985517	0.135254809	0.149073784	0.1592967	0.17003207	0.186405758	0.191966831
1978	GAZI	253	0.209285227	0.216252706	0.23862119	0.255004781	0.272042932	0.297666939	0.306271329
1978	KASEMENI	254	0.005036254	0.008923841	0.049606514	0.149395654	0.371512869	0.774149671	0.859085689
1978	MWENA	255	0.073788611	0.077026796	0.087666522	0.095696558	0.104275877	0.117646128	0.122259608
1978	MIVUMONI	256	0.190036295	0.194400188	0.208264797	0.218253728	0.228531871	0.243826949	0.248922867
1978	MRIMA/MALAMBA	257	0.089162261	0.092076567	0.101511562	0.108502053	0.115863953	0.127134584	0.130968738
1978	MILALANI	258	0.201682851	0.208026554	0.228387552	0.243259271	0.258702541	0.281906509	0.28968918
1978	VINGUJINI	259	0.015217766	0.026720836	0.136726214	0.346996966	0.640748835	0.911544114	0.948218248
1978	SHIRAZI	260	0.132641707	0.136587912	0.149306143	0.15865703	0.168431987	0.183262326	0.188279337
1978	KIGWEDE	261	0.183090058	0.188340044	0.205146215	0.21740453	0.230126223	0.249247989	0.255668759
1978	SEGA	262	0.016949823	0.019088367	0.026953588	0.033551396	0.041129223	0.054020212	0.058808641
1978	MAJORENI	263	0.050706777	0.053361128	0.062194264	0.068922047	0.076171235	0.087584549	0.091563092
1978	FUNZI	264	0.003014316	0.008100442	0.144355487	0.577572614	0.91729773	0.995675105	0.998395725
1978	MZIZIMA	265	0.081889149	0.087273094	0.10528362	0.119021001	0.133784446	0.156941746	0.164986888
1978	KIWEGU	266	0.041957983	0.043811339	0.049938291	0.054593116	0.059599275	0.067468189	0.070203821
1978	JEGO	267	0.138279215	0.141910925	0.15355	0.162039784	0.17086157	0.184151993	0.188624128
1978	SHIMONI	268	0.034691524	0.03773141	0.048265	0.056645738	0.065953341	0.081169327	0.086630098
1978	WASINI/MKWIRO	269	0.004539789	0.012166515	0.20261053	0.672999352	0.943467103	0.997120429	0.998932891
1978	MIDOINA	270	0.006061904	0.010087075	0.046556141	0.125757983	0.297397971	0.668614867	0.770765558
1978	DABASO	271	0.020186949	0.021423043	0.025621186	0.028902273	0.03251405	0.03835559	0.040434517
1978	FUNDISA	272	0.036936982	0.039007914	0.045999861	0.051438746	0.057398148	0.066973879	0.070358336
1978	GONGONI	273	0.00621175	0.009726349	0.037517943	0.091566747	0.206490426	0.506357313	0.616268492
1978	KIDUTANI/MAWAMBA	274	0.144784871	0.151362614	0.173175545	0.189732735	0.20745977	0.235031017	0.244495798
1978	MARERENI	275	0.004140314	0.004989373	0.008553482	0.01193396	0.016123564	0.023884236	0.026947246
1978	MATSANGONI	276	0.123646934	0.133230764	0.166784189	0.193929652	0.224377573	0.273987986	0.291520299
1978	MWAKIRUNGE	277	0.006431662	0.00765934	0.012680034	0.017346386	0.023074364	0.033575999	0.037681297
1978	VANGA	278	0.028057702	0.029341906	0.033589587	0.036831124	0.040327904	0.045851164	0.047777947
1978	TSANGATSINI	279	0.070821723	0.075646116	0.091993302	0.104681153	0.118519947	0.140587963	0.148343911
1979	MATOLANI	1	0.030932397	0.046491625	0.150681857	0.301677121	0.512207982	0.79120975	0.852149963
1979	KAMALE	2	0.003053724	0.005570617	0.034001589	0.110921047	0.305936958	0.731547023	0.83184504
1979	RAMADA	3	0.033906617	0.035720149	0.041740057	0.046339049	0.051303392	0.059157581	0.061903668
1979	KISIKI CHA WANGIRIAM	4	0.012800575	0.026317804	0.202799004	0.544566135	0.848967059	0.981438977	0.991005994
1979	ADU	5	0.00409034	0.005637876	0.014062277	0.024316705	0.039171308	0.071055954	0.084769579
1979	MAMBASA	6	0.094929444	0.115282604	0.196253223	0.264855476	0.338859122	0.448782895	0.48431188
1979	KADZANDANI	7	0.007103151	0.011724091	0.052535989	0.138261963	0.316611865	0.682045429	0.779702092
1979	DAKACHA	8	0.054895899	0.082770358	0.257274581	0.467098552	0.689246408	0.894813815	0.929634329
1979	MADINA	9	0.291475873	0.296540076	0.312463984	0.323792229	0.335322326	0.352248437	0.357820964
1979	SHOMELA	10	0.015979354	0.023802847	0.072440531	0.136327719	0.226609465	0.392203305	0.450657603
1979	NGOMENI	11	0.475761252	0.492266031	0.543263788	0.578503244	0.613199271	0.661556638	0.676703173
1979	BOMANI	12	0.231574033	0.245504281	0.290875793	0.324233849	0.358824131	0.410198589	0.427173272
1979	BORE	13	0.650006241	0.659313082	0.687146089	0.705769617	0.723743991	0.748403865	0.756107938
1979	PUMWANI	14	0.062374901	0.066520333	0.080438308	0.091165976	0.102804962	0.121300122	0.127775109
1979	BARICHO	15	0.071915925	0.106632757	0.308486309	0.525720372	0.733658638	0.91145673	0.940666113
1979	SINGWAYA	16	0.099491079	0.138289887	0.333851713	0.523878148	0.707270754	0.88302705	0.916423078
1979	MAMBRUI	17	0.249626319	0.258256344	0.285858714	0.305877893	0.326545879	0.357296387	0.367507971
1979	GANDINI	18	0.072869488	0.108793357	0.318552563	0.541639615	0.749246605	0.91970167	0.946782886
1979	MAKONGENI	19	0.295775986	0.312913857	0.367381592	0.406045162	0.444918355	0.500525504	0.518387014
1979	MARIKEBUNI	20	0.332048192	0.342340803	0.374497282	0.397187356	0.420073624	0.453213023	0.463995952
1979	BURA	21	0.066846737	0.092793367	0.232784387	0.391224833	0.576478438	0.801397356	0.852070506
1979	LANGOBAYA	22	0.555156529	0.563911993	0.590590167	0.608862183	0.626860522	0.65216986	0.660245377
1979	MASINDENI	23	0.055279894	0.085094743	0.276551908	0.503629026	0.7292682	0.917218151	0.946271072
1979	MIKUYUNI	24	0.148264537	0.164136508	0.218148633	0.258702798	0.300745416	0.363214917	0.383894626
1979	MKONDONI	25	0.368565647	0.381141892	0.420217768	0.447436787	0.474584827	0.513282776	0.525727383
1979	KAKONENI	26	0.213596655	0.218694615	0.23492374	0.246658832	0.258766783	0.276820921	0.282832237
1979	KAYA	27	0.548313972	0.562777788	0.605467786	0.633298187	0.659630928	0.694985466	0.705856834
1979	PAZIANI	28	0.056223655	0.066318016	0.10559775	0.13946542	0.17788338	0.240733389	0.262954235
1979	SABAKI	29	0.59744869	0.598585787	0.602111279	0.604575402	0.607048099	0.610617053	0.611776937
1979	MALIMO	30	0.123024242	0.135365636	0.177463683	0.209506785	0.243323137	0.294858252	0.312248345
1979	BATE	31	0.591201583	0.601144356	0.630719282	0.650411272	0.66937171	0.695396772	0.703525897
1979	MAKOBENI	32	0.033056863	0.048096299	0.142179429	0.272890211	0.458774937	0.732915127	0.801217187
1979	MADUNGUNI	33	0.090237768	0.101265807	0.140481272	0.171790686	0.205977157	0.259954498	0.278691994
1979	JILORE/ZIANI	34	0.626461221	0.628258636	0.633759693	0.637534755	0.641259427	0.64651824	0.648196698
1979	GIRIMACHA	35	0.016520104	0.024633869	0.074922398	0.140623641	0.232549371	0.39913413	0.457490926
1979	GANDA	36	0.199049464	0.204955852	0.223792729	0.237433071	0.251513871	0.272534174	0.279558859
1979	MONGOTINI	37	0.14966743	0.163714264	0.211094679	0.246913783	0.28457394	0.341474605	0.360532925
1979	CENTRAL	38	0.186021031	0.196628127	0.231088568	0.256435534	0.282808805	0.322395287	0.335657896
1979	MERE	39	0.005320493	0.007413135	0.019040175	0.033432458	0.05442686	0.099413037	0.118600693
1979	KAKUYUNI	40	0.576769808	0.578313827	0.583124471	0.586514337	0.589938749	0.594916879	0.596543174
1979	SHELLA	41	0.018769963	0.029310637	0.108558251	0.241651677	0.454620993	0.770308113	0.840998874
1979	NDUGUMNANI	42	0.005717209	0.007749092	0.018384927	0.030818033	0.048286241	0.084466079	0.099633005
1979	BARANI	43	0.015977538	0.024996386	0.0937809	0.213196028	0.414968216	0.740694024	0.81839691
1979	MALANGA	44	0.021385618	0.032096405	0.105206329	0.219118403	0.400258684	0.699287062	0.777600423
1979	MSABAHA	45	0.124849672	0.13543901	0.171361481	0.199092264	0.228965575	0.275559164	0.291532972
1979	KIJIWETANGA	46	0.012240873	0.015200946	0.028239444	0.041119947	0.057321622	0.087435407	0.099240525
1979	MIJIMBONI	47	0.350266376	0.365651986	0.414995656	0.450822253	0.487576891	0.541460514	0.558998266
1979	MKENGE	48	0.004874728	0.006682089	0.016394604	0.028051186	0.044746057	0.080064439	0.095083992
1979	MWAHERA	49	0.021363285	0.030743048	0.090050784	0.178061257	0.321251719	0.5938635	0.678971558
1979	MILORE	50	0.046856735	0.051638736	0.068666414	0.08260158	0.098389326	0.124703573	0.13425064
1979	DZIKUNZE	51	0.007001454	0.012144484	0.062461642	0.175622427	0.404272364	0.782902324	0.861665909
1979	MBARAKA CHEMBE	52	0.53702663	0.53864417	0.543842547	0.547628763	0.551556381	0.557460122	0.559444061
1979	CHEMBE KIBABA MUCHE	53	0.164488199	0.171917098	0.195984776	0.213761038	0.232381062	0.260634601	0.270177277
1979	NDIGIRIA/MAPOTEA	54	0.235195188	0.271826376	0.39520721	0.480845629	0.559964961	0.659326803	0.687745326
1979	KAEMBENI	55	0.013358255	0.021665511	0.090251462	0.21795693	0.438594818	0.775968235	0.849278392
1979	MIDA	56	0.006498656	0.008258655	0.016369515	0.024791031	0.035776645	0.057090018	0.065718168
1979	ARABUKO SOKOKE FORES	57	0.057223146	0.074597343	0.160774601	0.258106692	0.386943995	0.599030981	0.664420567
1979	JIMBA	58	0.530528551	0.532528506	0.539155686	0.544137996	0.549416626	0.557531279	0.560303435
1979	GEDE	59	0.098932718	0.110339181	0.150456218	0.182111048	0.216449393	0.270338102	0.288866896
1979	MRIMA WA NDEGE	60	0.0267948	0.044574734	0.189108945	0.41468565	0.682808553	0.914982114	0.948002186
1979	VITENGENI	61	0.317860505	0.332256062	0.378583807	0.41228094	0.446905449	0.497695571	0.514262277
1979	WATAMU	62	0.005274803	0.01060857	0.084026898	0.287826343	0.640481386	0.938561455	0.968649704
1979	DIDA	63	0.032356777	0.037745728	0.058662203	0.0769343	0.098231223	0.134689749	0.148166653
1979	MKONGANI	64	0.323101362	0.342237333	0.403674384	0.447968857	0.492812993	0.556910435	0.577306435
1979	DULUKIZA	65	0.045316601	0.068297213	0.216294801	0.408077719	0.632677672	0.866433943	0.909226324
1979	MWAMBANI	66	0.077149733	0.111824052	0.30514426	0.509944217	0.711486439	0.895866083	0.928334922
1979	MADAMANI	67	0.141745755	0.14707287	0.164353991	0.177160744	0.190623621	0.211164435	0.218145312
1979	MITSEDZINI	68	0.24505874	0.259193757	0.305108767	0.338999301	0.374183519	0.426499349	0.443761318
1979	UYOMBO	69	0.172803261	0.182671903	0.21511222	0.239312221	0.264807313	0.303590266	0.316694065
1979	MNAGONI	70	0.61135318	0.628544618	0.679172825	0.712005612	0.742692208	0.782825056	0.794807504
1979	ROKA	71	0.039748503	0.046177946	0.070853438	0.092083528	0.11647814	0.157489583	0.172441039
1979	MIHIRINI	72	0.072175746	0.104504512	0.286771278	0.485808672	0.689497694	0.884474022	0.919907216
1979	KIDEMU	73	0.078460042	0.11789068	0.345764001	0.577372576	0.779370942	0.933271233	0.956437914
1979	MWEZA/MIGODOMANI	74	0.031519915	0.046737761	0.146136557	0.28831453	0.489177981	0.768741761	0.833142373
1979	DUNGICHA/MUHONI	75	0.525249936	0.535695698	0.567694793	0.589677939	0.611362495	0.641878609	0.651563793
1979	MIKAMINI	76	0.058539184	0.103815869	0.435561737	0.74099115	0.913884225	0.986088785	0.992487222
1979	CHUMANI	77	0.317319549	0.323806694	0.344207236	0.358717494	0.373476798	0.395100985	0.402203317
1979	RARE	78	0.223770858	0.23987461	0.292143337	0.330147674	0.369037821	0.425934307	0.444508748
1979	GANZE/TSANGALAWENI	79	0.025790056	0.032959764	0.065691381	0.098907403	0.14095603	0.21739814	0.24624325
1979	MITSEMERINI	80	0.084846587	0.126073168	0.357073408	0.584946525	0.781531122	0.932381507	0.955470259
1979	MAGOGONI	81	0.324415562	0.336304597	0.374171095	0.401491178	0.429442334	0.47045215	0.48389912
1979	NGERENYA	82	0.186302302	0.190563963	0.204086554	0.213863119	0.223948088	0.238990896	0.244014453
1979	MTSARA-WA-TSATSU	83	0.521216992	0.522507959	0.526783187	0.530022424	0.533486795	0.538894231	0.540760828
1979	ZOWERANI	84	0.28311505	0.28993653	0.311487251	0.326919683	0.342710784	0.365990057	0.373665536
1979	PETANGUO	85	0.380203039	0.390807825	0.423877326	0.44720404	0.470688693	0.504550612	0.515545928
1979	NYARI	86	0.275612906	0.280750557	0.29692985	0.308467618	0.320237365	0.337555744	0.343265728
1979	EZAMOYO	87	0.271897564	0.27714693	0.293683145	0.305483654	0.317530386	0.335267179	0.341116347
1979	MTONDIA/MAJAONI	88	0.338886988	0.344704862	0.362923699	0.375814246	0.388873016	0.407926577	0.414168183
1979	DANGARANI	89	0.099778379	0.144475816	0.378992396	0.597069841	0.78253771	0.928605745	0.951957408
1979	PAZIANI	90	0.449803304	0.467237597	0.521956413	0.56060597	0.599369525	0.654577756	0.672109554
1979	MAGOGONI	91	0.453991309	0.470855067	0.522201263	0.557097005	0.591009865	0.637693279	0.652226288
1979	KIBARANI	92	0.345183738	0.351981161	0.373301441	0.388407751	0.403719835	0.426060593	0.43337545
1979	KONJORA	93	0.502570391	0.509366121	0.530282247	0.544766386	0.559170769	0.579723851	0.586342332
1979	VITSAPUNI/MARIANI	94	0.691213482	0.707263099	0.753127915	0.78168791	0.807573577	0.840334999	0.849907225
1979	SILALONI	95	0.091679688	0.115929609	0.217571371	0.306170384	0.400288	0.533445291	0.574249562
1979	DUPHARU	96	0.670713338	0.704378169	0.797790513	0.852197084	0.89707854	0.944062736	0.954998109
1979	MACKINNON RD	97	0.257754289	0.292050919	0.405093013	0.48317658	0.556411436	0.650386314	0.677898282
1979	MWAPULA	98	0.489353105	0.506440448	0.558277115	0.593292254	0.627118124	0.67326234	0.687538458
1979	PALAKUMI/MIGUMOMIRI	99	0.087967433	0.094487595	0.116463576	0.133403924	0.151725124	0.180643473	0.19070626
1979	MDANGARANI	100	0.072256046	0.113594152	0.369079231	0.625434292	0.826623626	0.956132484	0.9728773
1979	HOSPITAL	101	0.058091443	0.094986255	0.346611974	0.619071164	0.832813037	0.961890884	0.977257578
1979	VINAGONI	102	0.408070837	0.420441613	0.459073351	0.486189596	0.513355279	0.552199014	0.564668558
1979	MARERE	103	0.352583792	0.362334961	0.392941346	0.414587697	0.436459892	0.468179381	0.478512945
1979	MWAKWALA	104	0.436864249	0.4552065	0.512179594	0.551591261	0.590317488	0.643928026	0.660612954
1979	SOKONI	105	0.029529023	0.060589066	0.388894485	0.755829364	0.937768279	0.993344877	0.996851315
1979	MAVUENI/MAJAJANI	106	0.456455349	0.468007254	0.503529349	0.528009611	0.55222709	0.586404805	0.597291943
1979	MNARANI	107	0.006350051	0.017007144	0.264905518	0.74592364	0.959895902	0.9980046	0.999262259
1979	KIRIBA/WANGWANI	108	0.268444081	0.285339307	0.339313869	0.377867469	0.416809014	0.472885634	0.490987622
1979	KITHENGWANI/MAZIA	109	0.363782149	0.381169952	0.435380993	0.473037607	0.510305027	0.562614158	0.57916639
1979	VIRAGONI	110	0.100764853	0.140867877	0.343635225	0.538592704	0.722459856	0.892671559	0.92406977
1979	CHIVARA	111	0.168554384	0.183134661	0.231785205	0.268143896	0.306095094	0.362978072	0.38190244
1979	MAJI YA CHUMVI	112	0.116055397	0.167337148	0.424248166	0.644179748	0.816617391	0.942598835	0.961845975
1979	VYAMBANI	113	0.10747375	0.149305848	0.356431913	0.550507758	0.730373739	0.895317135	0.925737827
1979	TAKAUNGU	114	0.206334135	0.215801988	0.246430171	0.269008487	0.29257283	0.328079841	0.339976923
1979	MWAKAMBI	115	0.56235494	0.5744376	0.610920109	0.635509744	0.65936581	0.692209047	0.702458534
1979	CHENGONI	116	0.134977981	0.198153456	0.501655352	0.726857823	0.875712245	0.966586176	0.978733114
1979	KITSOENI	117	0.491313443	0.498246715	0.519623025	0.534437378	0.549182867	0.570235796	0.577016171
1979	MKWAJUNI/MKOMANI	118	0.469501822	0.483617834	0.52658243	0.555809269	0.584347627	0.623958006	0.63640582
1979	KIBWABWANI	119	0.087346899	0.13273538	0.390294744	0.632420245	0.822257266	0.950948758	0.968760448
1979	NGOMBENI	120	0.542957047	0.554438862	0.589377188	0.613198563	0.636529133	0.669017635	0.679287852
1979	MIKIRIANI	121	0.097546438	0.136102984	0.332051614	0.523649212	0.708570491	0.884746182	0.917957465
1979	CHASIMBA	122	0.345760994	0.35253341	0.373721035	0.388703801	0.403878907	0.425986569	0.433212504
1979	KINAGONI	123	0.079009011	0.124115058	0.395467845	0.653052971	0.844197712	0.961635567	0.97642365
1979	BIRINI/MWAMULEKA	124	0.052714525	0.086748873	0.326555995	0.599256495	0.821850986	0.95933383	0.975772422
1979	CHALANI/MIHINGONI	125	0.269473417	0.281995015	0.321553695	0.349805622	0.378493478	0.42035078	0.434032598
1979	ZIANI	126	0.339612304	0.357319305	0.41347278	0.453376008	0.493476434	0.550578503	0.568782288
1979	MIYANI	127	0.058901224	0.095942713	0.346802759	0.617516568	0.830831617	0.96094878	0.976597772
1979	PINGILIKANI	128	0.177648166	0.189001604	0.226413758	0.254479432	0.28408345	0.329134477	0.344317884
1979	MARIAKANI/MITANGONI	129	0.118210226	0.171120473	0.435702646	0.657996504	0.827631835	0.947635516	0.965514987
1979	MURIMANI	130	0.06596627	0.103421577	0.339755991	0.5911645	0.802558702	0.947830477	0.967407551
1979	KURUWITU	131	0.542366905	0.554298136	0.590594413	0.615241125	0.639287267	0.672632159	0.683094619
1979	MAKOMBOANI	132	0.056905578	0.089843064	0.306819214	0.555173386	0.778787257	0.940523033	0.962790845
1979	MATOPE	133	0.28149078	0.289970264	0.316716268	0.33578237	0.355210315	0.383707895	0.393085851
1979	MWEMBE KATI	134	0.215419033	0.251028969	0.374111999	0.462198608	0.545479775	0.651857374	0.682555429
1979	KIZINGO	135	0.534291288	0.546004351	0.581529597	0.6055694	0.628989441	0.66144541	0.671642195
1979	CHILULU	136	0.511367379	0.52825074	0.579376661	0.613711022	0.646777792	0.691666629	0.705482049
1979	KALOLENI/VISH./TSAKA	137	0.54948645	0.55095805	0.555648211	0.559039665	0.562536048	0.567745555	0.569483439
1979	VIPINGO	138	0.394097507	0.402393932	0.428072645	0.446002043	0.463963726	0.489787218	0.498145788
1979	MBALAMWENI	139	0.426418129	0.439347113	0.479207028	0.506706203	0.533911106	0.572275392	0.584493965
1979	MWABILA	140	0.737463945	0.772767563	0.863475101	0.910494936	0.945181745	0.976019759	0.98212388
1979	MWARAKAYA	141	0.575164283	0.584505963	0.612894456	0.632180078	0.651038288	0.67733404	0.685636171
1979	JUNJU	142	0.568439355	0.574966082	0.594850005	0.608451475	0.621866468	0.640796734	0.646833767
1979	NYALANI	143	0.082205746	0.089496316	0.114651274	0.134470994	0.156228129	0.191081296	0.203329958
1979	KAWALA/KADZONZO	144	0.04834112	0.071936364	0.219774339	0.406994193	0.625779691	0.858584224	0.902539529
1979	KWALE	145	0.2113056	0.221270517	0.253409962	0.276960959	0.301423761	0.33807458	0.350313798
1979	TSAGWA	146	0.149972847	0.163242061	0.207683426	0.241080126	0.276099593	0.328961804	0.34669989
1979	KALALANI	147	0.113247955	0.176002993	0.50711168	0.753403084	0.900905393	0.977897157	0.986749342
1979	KINAGONI	148	0.586921052	0.589861807	0.599059906	0.605535462	0.612038706	0.621364975	0.624367368
1979	MBWAKA/KIKOMANI	149	0.040217187	0.062250203	0.212674222	0.415878994	0.65241565	0.884291012	0.923704565
1979	KILIBASI	150	0.158917117	0.221549425	0.498153088	0.701968089	0.848336111	0.951442645	0.967284688
1979	MLEJI	151	0.040126677	0.057975968	0.167068644	0.31182447	0.505776814	0.768971037	0.830410561
1979	PANGANI/MAERENI	152	0.067780587	0.099116456	0.280143145	0.482194447	0.690288739	0.88750599	0.922708556
1979	MIYUNI	153	0.016943207	0.020174376	0.033272275	0.045265775	0.059722571	0.085526163	0.095343482
1979	KIJIPWA	154	0.331792592	0.339070056	0.361841391	0.377965673	0.394291546	0.418092066	0.425894108
1979	JIMBA	155	0.05198065	0.06543621	0.124301639	0.179854859	0.244846564	0.350423111	0.38688146
1979	CHAURINGO	156	0.321026655	0.338283001	0.392554516	0.430697568	0.468780843	0.522862312	0.540122039
1979	MIKAHANI	157	0.165695144	0.179526952	0.225533724	0.259794181	0.295509904	0.34907644	0.36694521
1979	VINYUNDUNI	158	0.591047445	0.630895897	0.745769694	0.815245899	0.873403208	0.933870043	0.947602296
1979	MWATATE	159	0.181617117	0.194129573	0.235119955	0.265469057	0.297098133	0.344583299	0.360445419
1979	KANAMAI	160	0.484616523	0.497372882	0.536816131	0.564213553	0.591425257	0.630006274	0.642305612
1979	KALIANGOMBE/JIMBA	161	0.015658485	0.024626742	0.093613537	0.214236142	0.418067364	0.744520271	0.821583396
1979	MAKAMINI	162	0.694029113	0.705888785	0.740366146	0.762533993	0.783232731	0.810488148	0.818706493
1979	MWAMUTSUNGA	163	0.033765681	0.047878776	0.132380241	0.246904573	0.412969288	0.679643603	0.752660758
1979	KISURUTINI/MWELE/SIM	164	0.044976834	0.047287662	0.055021471	0.060987994	0.067481341	0.077829726	0.081463182
1979	MATUMBI	165	0.426533701	0.463014032	0.579009841	0.659247879	0.734908222	0.828458849	0.853720631
1979	BWAGAMOYO	166	0.004255413	0.005900828	0.01494365	0.026052435	0.042198965	0.076916	0.091847619
1979	SHIMO LA TEWA	167	0.025005575	0.029240444	0.045796768	0.060346613	0.077362975	0.106669113	0.117578694
1979	MAZERAS/MUGUMO PATSA	168	0.016421067	0.02396766	0.069150131	0.127197565	0.209792863	0.365591576	0.422183627
1979	BUNI/CHISIMANI	169	0.262015212	0.278607453	0.331729572	0.369791037	0.408339456	0.464037919	0.482064505
1979	CHIGATO	170	0.045844923	0.052709798	0.078579965	0.100508646	0.125562564	0.167392191	0.182586707
1979	MAZERAS	171	0.347504178	0.362215862	0.408334938	0.440902761	0.473599594	0.520421313	0.535464235
1979	BAMBURI	172	0.009885923	0.017143276	0.086919002	0.23429929	0.494919481	0.839893271	0.900810626
1979	SHANZU	173	0.007615068	0.010116442	0.022719652	0.036817213	0.055784341	0.093134653	0.108298988
1979	JOMVU KUU	174	0.791222206	0.857690362	0.961291306	0.985108359	0.994364506	0.998635602	0.999144581
1979	BOFU	175	0.330832902	0.341699271	0.375647416	0.399578945	0.423678997	0.45852062	0.46983414
1979	MWEMBE LEGEZA	176	0.010046014	0.018526574	0.110593055	0.312442022	0.622987087	0.913905284	0.95120474
1979	VIGURUNGANI	177	0.49234024	0.505657944	0.546611744	0.574737432	0.60237411	0.640976789	0.653148387
1979	MABESHENI	178	0.076949252	0.122298294	0.399980834	0.662906908	0.853033649	0.965325585	0.978966776
1979	BUSA	179	0.418958202	0.438036205	0.498171049	0.540517897	0.58270843	0.641955296	0.660634021
1979	JUNDA	180	0.011065569	0.020799281	0.130483179	0.366029572	0.689028938	0.939310218	0.96689518
1979	MAGOGONI	181	0.013582465	0.026165553	0.170844633	0.455994733	0.772667682	0.962478266	0.980269868
1979	MNYENZENI	182	0.212605816	0.226530551	0.271760353	0.304928451	0.339220017	0.390126373	0.406940988
1979	MTAA	183	0.103018869	0.153838459	0.424299235	0.659745353	0.836156843	0.953990095	0.970439747
1979	MWAMDUDU	184	0.178965312	0.193875033	0.243282788	0.279983025	0.3181219	0.374967634	0.393773723
1979	KWA SHEE	185	0.996755207	0.99824018	0.9997303	0.999926511	0.999980044	0.999996999	0.99999839
1979	MIRITINI	186	0.950485627	0.969075014	0.992914749	0.997476665	0.999105777	0.999801864	0.999879334
1979	KISAUNI	187	0.010797253	0.022260687	0.176233755	0.500269504	0.82356527	0.977330307	0.988913347
1979	MAWENI	188	0.008057809	0.015727223	0.111042734	0.339434206	0.677770915	0.941301796	0.968904708
1979	BIRIKANI	189	0.999993276	0.999996299	0.999999405	0.999999833	0.999999953	0.999999993	0.999999996
1979	CHANGAMWE	190	0.999316388	0.999606071	0.999927318	0.999977483	0.999993055	0.999998745	0.999999284
1979	PORT REITZ	191	0.99915561	0.999580106	0.999950591	0.999988784	0.999997465	0.999999708	0.999999856
1979	GANDINI	192	0.273965593	0.281762599	0.306453586	0.324155099	0.342276936	0.369002563	0.377825899
1979	KIBANDAONGO	193	0.409665351	0.430105772	0.492889703	0.535562083	0.576889087	0.633252243	0.650657727
1979	KIPEVU	194	0.999994851	0.999997187	0.999999558	0.999999878	0.999999967	0.999999995	0.999999997
1979	TUDOR	195	0.999999911	0.999999952	0.999999993	0.999999998	0.999999999	1	1
1979	TUDOR FOUR	196	0.999999993	0.999999997	1	1	1	1	1
1979	MAZOLA	197	0.213524799	0.222721387	0.252116088	0.27349422	0.295576328	0.328526306	0.339498998
1979	KONGOWEA	198	0.011684858	0.023937921	0.184908819	0.512335096	0.829065153	0.977885709	0.989135826
1979	KILIMANGODO	199	0.519222403	0.538596179	0.5954516	0.632192042	0.666500649	0.711687482	0.72531026
1979	SHIMANZI	200	0.999999927	0.999999961	0.999999994	0.999999998	1	1	1
1979	TONONOKA	201	0.999999999	0.999999999	1	1	1	1	1
1979	MAJENGO	202	0.999999997	0.999999999	1	1	1	1	1
1979	MJI WA KALE	203	0.999999999	1	1	1	1	1	1
1979	BONDENI	204	0.999999999	1	1	1	1	1	1
1979	MTONGWE	205	0.028474903	0.054972299	0.319380459	0.665210392	0.893847196	0.985556222	0.992674902
1979	MWEMBE TAYARI	206	0.999999999	1	1	1	1	1	1
1979	MAKADARA	207	0.999999999	1	1	1	1	1	1
1979	GANJONI	208	0.999999998	0.999999999	1	1	1	1	1
1979	KIZINGO	209	0.999999999	1	1	1	1	1	1
1979	BOFU	210	0.02211869	0.055977593	0.527737794	0.894834895	0.984821811	0.999189096	0.999691162
1979	MBUGUNI	211	0.376498861	0.388019693	0.423862897	0.448917617	0.473993992	0.509902428	0.521483677
1979	TIMBWANI	212	0.036886285	0.073781457	0.425797693	0.776147601	0.941955255	0.99345934	0.996848497
1979	LIKONI	213	0.040907037	0.08261837	0.467497614	0.809093521	0.953449904	0.995045601	0.997651035
1979	KITEJE	214	0.186866817	0.197014181	0.229948463	0.254110351	0.279223914	0.316900226	0.3295193
1979	VYEMANI	215	0.040368422	0.066883393	0.266674751	0.527661787	0.774441824	0.945835803	0.967490929
1979	DUMBULE	216	0.492198143	0.500489378	0.526044554	0.543733591	0.561305144	0.586309204	0.594336535
1979	VIJIWENI	217	0.0212548	0.037002336	0.179591822	0.421360938	0.707875762	0.932545553	0.960724822
1979	PUNGU	218	0.025580027	0.029410704	0.043922476	0.056343594	0.070680066	0.09509246	0.104084876
1979	GOLINI	219	0.069013399	0.103986839	0.312862826	0.539255745	0.750588061	0.921992958	0.948734154
1979	KINANGO	220	0.58407276	0.585456938	0.589760295	0.592787831	0.595841827	0.600272516	0.601718848
1979	MWANDIMU	221	0.760742515	0.79642313	0.884987506	0.928426261	0.958821085	0.983797545	0.988365437
1979	KIFYONZO	222	0.36113118	0.368692208	0.392412022	0.409209442	0.426213852	0.450979368	0.459076372
1979	NGOMBENI	223	0.162197876	0.169783302	0.194296333	0.212316586	0.231119142	0.259542694	0.269118937
1979	MATUGA	224	0.202277799	0.210037062	0.234913042	0.253018418	0.271765533	0.299819238	0.309187859
1979	KIZIBE	225	0.530495116	0.538762392	0.563935015	0.581167197	0.598133127	0.62203505	0.629666021
1979	MLAFYENI	226	0.546660658	0.556756797	0.587333076	0.608129097	0.628467947	0.65682521	0.665804605
1979	KUNDUTSI	227	0.386743848	0.394790145	0.419755417	0.437292566	0.454924829	0.48038119	0.488671992
1979	KITIVO	228	0.284565251	0.299508677	0.347161645	0.381275074	0.415899167	0.466080049	0.482372339
1979	NAT. RESERVE	229	0.198191019	0.243103085	0.416692932	0.553653979	0.682934643	0.827270135	0.861538709
1979	GULANZE	230	0.707573016	0.7506659	0.85994994	0.914096549	0.951674456	0.981811074	0.987150752
1979	KOMBANI	231	0.199956096	0.208807404	0.237208077	0.257848493	0.279181316	0.311021952	0.321644197
1979	SIMKUMBE	232	0.70926755	0.715393338	0.733762105	0.746057754	0.757961636	0.77439291	0.779545727
1979	MAZUMALUME	233	0.882138016	0.886400669	0.898677399	0.906515347	0.913812726	0.923417734	0.926327963
1979	NDAVAYA	234	0.211983559	0.223210377	0.259738534	0.286709492	0.31485479	0.357140023	0.37127208
1979	MKOYO	235	0.570208136	0.572120008	0.578113537	0.58235852	0.586661945	0.592939516	0.594996846
1979	MKOMBA	236	0.484243436	0.498570366	0.54146294	0.570032678	0.597511548	0.635140463	0.646869716
1979	BONGWE	237	0.788210637	0.792562114	0.805565933	0.814234154	0.822597587	0.834109461	0.837715283
1979	MTSAMVIANI	238	0.093114065	0.138427658	0.386617941	0.61874087	0.80710405	0.942937917	0.96289909
1979	GOMBATO	239	0.087476918	0.149820005	0.529951196	0.802517878	0.936121326	0.989469491	0.994245739
1979	UKUNDA	240	0.128635087	0.213447989	0.634500578	0.862200689	0.957560825	0.993135054	0.996255087
1979	BOYANI	241	0.210772071	0.296678707	0.629652599	0.816603655	0.921041364	0.979196487	0.986729264
1979	MSULWA	242	0.137328767	0.210432464	0.561947461	0.791578083	0.918354881	0.981888283	0.989103831
1979	KINONDO	243	0.702552137	0.708158403	0.724991535	0.736295917	0.747281458	0.762512939	0.767305097
1979	MAJIMBONI	244	0.350060007	0.365443645	0.412632839	0.444922535	0.476591758	0.520982336	0.535056938
1979	KIPAMBANI	245	0.109439239	0.130604281	0.211751176	0.278115714	0.348308261	0.451143663	0.484253435
1979	MAKOBE	246	0.318078826	0.332435294	0.377091569	0.408244435	0.439270992	0.483491901	0.497687847
1979	TIRIBE	247	0.268551492	0.285414369	0.339273666	0.377747836	0.416615824	0.472600561	0.49067334
1979	MANYATTA	248	0.292425402	0.30664026	0.351200298	0.382593449	0.414090403	0.459363055	0.47398402
1979	LUKORE	249	0.498929866	0.510811735	0.546726302	0.570992192	0.594610824	0.627391757	0.637709311
1979	MWALUVANGA	250	0.144238594	0.159132518	0.209705489	0.247744792	0.287335028	0.34643728	0.366173824
1979	MANGAWANI	251	0.2859417	0.295502275	0.325419518	0.346576147	0.367966955	0.399117204	0.409306923
1979	SHIMBA HILLS	252	0.612335905	0.614035609	0.619256508	0.622866006	0.626454807	0.631565893	0.633207454
1979	GAZI	253	0.590147238	0.599287409	0.626821023	0.645429664	0.663551491	0.688700505	0.696636264
1979	KASEMENI	254	0.026263162	0.04577245	0.217400475	0.482999015	0.758610511	0.947947575	0.970047293
1979	MWENA	255	0.302181882	0.311327178	0.339967094	0.360229288	0.380726354	0.410562042	0.420313899
1979	MIVUMONI	256	0.564194517	0.569564546	0.586019011	0.597341597	0.608555024	0.624482867	0.629595325
1979	MRIMA/MALAMBA	257	0.34856811	0.355603455	0.377508043	0.39290473	0.408430814	0.43094332	0.438284134
1979	MILALANI	258	0.642084915	0.643831755	0.649111255	0.652682703	0.656170533	0.661030057	0.662563763
1979	VINGUJINI	259	0.076124907	0.127660151	0.457443759	0.738667077	0.904580078	0.982052804	0.989817719
1979	SHIRAZI	260	0.456458612	0.463558687	0.485428884	0.50061701	0.515772637	0.537458578	0.54445506
1979	KIGWEDE	261	0.635550496	0.637062841	0.641671778	0.644821047	0.647921204	0.652288159	0.653679694
1979	SEGA	262	0.084725012	0.094493918	0.128926449	0.156070234	0.18548821	0.231776646	0.247845099
1979	MAJORENI	263	0.224361203	0.23342553	0.262098551	0.282657428	0.303671188	0.334704418	0.344967616
1979	FUNZI	264	0.015852701	0.041687313	0.473088764	0.879121393	0.983325203	0.999183204	0.99969765
1979	MZIZIMA	265	0.324927595	0.339958781	0.386398168	0.418407655	0.449996653	0.494586262	0.508803571
1979	KIWEGU	266	0.191564043	0.198230783	0.219515844	0.235000007	0.251033609	0.275056986	0.283091696
1979	JEGO	267	0.468341013	0.474518254	0.493581619	0.506825896	0.520047598	0.538994314	0.545113328
1979	SHIMONI	268	0.162059623	0.174007802	0.213291755	0.242302291	0.272453078	0.317689536	0.332802965
1979	WASINI/MKWIRO	269	0.023704729	0.061532545	0.574816046	0.916299808	0.988858087	0.999457123	0.999799114
1979	MIDOINA	270	0.031479587	0.051491268	0.206281938	0.433477008	0.692336925	0.914669664	0.94697826
1979	DABASO	271	0.525234968	0.526559603	0.530907456	0.53415656	0.537596958	0.542897116	0.544712476
1979	FUNDISA	272	0.543280966	0.54518203	0.551297981	0.555780296	0.560442177	0.567462576	0.569817473
1979	GONGONI	273	0.032256444	0.049748629	0.171853538	0.349023136	0.580375994	0.844883196	0.89501877
1979	KIDUTANI/MAWAMBA	274	0.477951855	0.490287036	0.528346331	0.554625804	0.580589737	0.617137195	0.628738649
1979	MARERENI	275	0.021777186	0.026129152	0.044021358	0.060449609	0.080126982	0.114760035	0.127819521
1979	MATSANGONI	276	0.430328405	0.4511836	0.516253255	0.561373907	0.605601611	0.666302025	0.685019902
1979	MWAKIRUNGE	277	0.033502294	0.039662731	0.064147839	0.085942907	0.11152593	0.155421985	0.171599103
1979	VANGA	278	0.135200228	0.14032334	0.156867159	0.16904746	0.181794459	0.201158557	0.207707179
1979	TSANGATSINI	279	0.291247041	0.305774605	0.351424027	0.383640475	0.415994535	0.462504322	0.477521835
1980	MATOLANI	1	0.006669388	0.010162051	0.036116585	0.083770792	0.182132795	0.446237673	0.55092872
1980	KAMALE	2	0.000644872	0.001179627	0.007382907	0.025724961	0.08544722	0.366576485	0.512515298
1980	RAMADA	3	0.007024691	0.007465182	0.008971015	0.010163755	0.011491292	0.013669587	0.014453037
1980	KISIKI CHA WANGIRIAM	4	0.002726555	0.005669831	0.051029072	0.201956463	0.543603377	0.918181235	0.959007883
1980	ADU	5	0.000856572	0.001184372	0.002988757	0.005228651	0.00855863	0.016033689	0.019385828
1980	MAMBASA	6	0.021341142	0.026431744	0.048709312	0.070591295	0.098026091	0.148308858	0.167715612
1980	KADZANDANI	7	0.001503265	0.002492649	0.011577154	0.032841831	0.089450671	0.313171134	0.429518389
1980	DAKACHA	8	0.01208084	0.018658224	0.068192094	0.156481889	0.319833906	0.643844616	0.737486628
1980	MADINA	9	0.073935052	0.076650156	0.085522166	0.092167111	0.099228357	0.110154866	0.113902639
1980	SHOMELA	10	0.00338477	0.005082115	0.016165636	0.032233927	0.058414934	0.120736147	0.148822942
1980	NGOMENI	11	0.155822916	0.165624674	0.199069073	0.225293766	0.254008757	0.299630314	0.315519699
1980	BOMANI	12	0.057746895	0.062423803	0.078794997	0.092088439	0.107112853	0.132059302	0.141067996
1980	BORE	13	0.26963644	0.279908659	0.312914762	0.336977615	0.361876649	0.398918483	0.411180669
1980	PUMWANI	14	0.013344007	0.014362101	0.017895376	0.020744819	0.023957761	0.029319465	0.031270121
1980	BARICHO	15	0.016071556	0.024556698	0.086164941	0.190021357	0.368583391	0.686050235	0.771012518
1980	SINGWAYA	16	0.022701534	0.032671366	0.095704177	0.188888122	0.338835195	0.616273535	0.700129227
1980	MAMBRUI	17	0.062371529	0.065650009	0.076718624	0.08532401	0.094744512	0.109836997	0.115151147
1980	GANDINI	18	0.016305969	0.025111635	0.089934599	0.200063299	0.387663592	0.708484277	0.790643497
1980	MAKONGENI	19	0.078986661	0.085492673	0.108093194	0.12619546	0.146383061	0.179296107	0.191003491
1980	MARIKEBUNI	20	0.090398536	0.095022276	0.110478627	0.122337479	0.135162054	0.15539427	0.162441547
1980	BURA	21	0.01481855	0.021050329	0.060189048	0.119728838	0.224111392	0.462195838	0.551178211
1980	LANGOBAYA	22	0.554363439	0.555527285	0.559183513	0.561780625	0.564425534	0.568312948	0.569596784
1980	MASINDENI	23	0.012190726	0.01924823	0.074770082	0.17677837	0.363353289	0.701583074	0.788960503
1980	MIKUYUNI	24	0.034585141	0.038975351	0.055070195	0.068510161	0.083864178	0.1097309	0.119163444
1980	MKONDONI	25	0.105242139	0.111161038	0.130963637	0.146190663	0.16267	0.188654228	0.197679893
1980	KAKONENI	26	0.050580697	0.052672454	0.059609585	0.064887372	0.070567894	0.079498488	0.08260236
1980	KAYA	27	0.196728856	0.207323906	0.24179497	0.267290569	0.293935005	0.334125565	0.347594513
1980	PAZIANI	28	0.012189294	0.014533084	0.024124614	0.033026637	0.043912003	0.063702243	0.07138346
1980	SABAKI	29	0.527960595	0.528843441	0.531690323	0.533779235	0.535962334	0.539273122	0.54039338
1980	MALIMO	30	0.028006958	0.031269455	0.043096778	0.052908734	0.064112892	0.083027395	0.089966356
1980	BATE	31	0.223297825	0.232274098	0.26124068	0.282430112	0.304433341	0.337394192	0.34840935
1980	MAKOBENI	32	0.007142602	0.010530228	0.033825864	0.0735857	0.152356915	0.368452772	0.461668011
1980	MADUNGUNI	33	0.020048196	0.022784963	0.033055185	0.041909894	0.052315153	0.070452889	0.077284587
1980	JILORE/ZIANI	34	0.171639814	0.178230872	0.199666266	0.215584816	0.232327397	0.257854287	0.266508139
1980	GIRIMACHA	35	0.003502854	0.005263	0.016751661	0.0333709	0.060281091	0.12383212	0.152326558
1980	GANDA	36	0.046925634	0.049095049	0.056305286	0.061837358	0.067826595	0.077313544	0.080628545
1980	MONGOTINI	37	0.034924918	0.038831998	0.052950759	0.064694276	0.07816205	0.100961193	0.109315252
1980	CENTRAL	38	0.044352286	0.047621698	0.058903187	0.067896051	0.077927373	0.094375946	0.100275246
1980	MERE	39	0.001115463	0.001559769	0.004063635	0.007243122	0.012042865	0.022976441	0.027918799
1980	KAKUYUNI	40	0.079484147	0.082812364	0.093792523	0.102101867	0.111005135	0.124908881	0.129710032
1980	SHELLA	41	0.004007474	0.006317587	0.025074513	0.063180808	0.150223315	0.416287278	0.529565397
1980	NDUGUMNANI	42	0.001198317	0.001629649	0.003919786	0.006660663	0.010630163	0.019284189	0.023087547
1980	BARANI	43	0.003403344	0.005368557	0.021387928	0.054237884	0.130758911	0.377910365	0.489586071
1980	MALANGA	44	0.004571949	0.006928987	0.024223243	0.056057445	0.124016149	0.33105877	0.426879674
1980	MSABAHA	45	0.028420749	0.031252969	0.041411104	0.049870722	0.059634958	0.076317367	0.08248171
1980	KIJIWETANGA	46	0.002569326	0.003204196	0.006057108	0.008957053	0.012727155	0.020073437	0.023080524
1980	MIJIMBONI	47	0.098856062	0.105612183	0.129160141	0.1482154	0.169702949	0.205292321	0.218078225
1980	MKENGE	48	0.001020703	0.001404054	0.003490354	0.006050377	0.009824534	0.018215458	0.021952473
1980	MWAHERA	49	0.004562884	0.006624468	0.020460703	0.043839415	0.091270847	0.237455729	0.310812968
1980	MILORE	50	0.009978007	0.011090007	0.015164147	0.018650792	0.02276584	0.030011332	0.032753028
1980	DZIKUNZE	51	0.001482212	0.002583761	0.013879627	0.043141874	0.125776842	0.433871505	0.569831628
1980	MBARAKA CHEMBE	52	0.033146221	0.03517192	0.042082743	0.04751392	0.053519252	0.063268459	0.066745625
1980	CHEMBE KIBABA MUCHE	53	0.038105498	0.040403526	0.04821221	0.054359805	0.061156456	0.072197304	0.076128186
1980	NDIGIRIA/MAPOTEA	54	0.059983081	0.072032764	0.120455726	0.163344966	0.212603745	0.293187439	0.321489427
1980	KAEMBENI	55	0.002840435	0.004642057	0.020523608	0.055699875	0.142125719	0.424097415	0.545274508
1980	MIDA	56	0.001359148	0.001732489	0.003479729	0.00533015	0.007803711	0.012775147	0.014849846
1980	ARABUKO SOKOKE FORES	57	0.012556463	0.016634285	0.038835209	0.068582951	0.118205213	0.24172148	0.297295296
1980	JIMBA	58	0.027178294	0.029391289	0.03712414	0.043399207	0.05050265	0.062387973	0.066715763
1980	GEDE	59	0.022136987	0.025014193	0.035709878	0.044854519	0.055545431	0.074086024	0.081021368
1980	MRIMA WA NDEGE	60	0.005760867	0.00973107	0.046951068	0.130394586	0.313395413	0.695840643	0.795009728
1980	VITENGENI	61	0.086298139	0.09221959	0.112778135	0.129355486	0.147973545	0.178611281	0.189595027
1980	WATAMU	62	0.001115165	0.002254068	0.019012394	0.078796434	0.274147336	0.764501151	0.867902503
1980	DIDA	63	0.00687126	0.008075179	0.012878523	0.017266104	0.022617768	0.032379531	0.036177273
1980	MKONGANI	64	0.089149259	0.096826106	0.124093225	0.146525686	0.172070576	0.214541324	0.229798765
1980	DULUKIZA	65	0.009879143	0.015190056	0.05506764	0.127332022	0.267595123	0.579890636	0.680843134
1980	MWAMBANI	66	0.017263839	0.025801838	0.084851108	0.180486129	0.343472432	0.646778273	0.734020992
1980	MADAMANI	67	0.031857567	0.033532567	0.039178039	0.043586193	0.048429291	0.056238478	0.059001273
1980	MITSEDZINI	68	0.062153557	0.067007234	0.084025683	0.097860381	0.113522663	0.139558651	0.148963156
1980	UYOMBO	69	0.040722713	0.04370261	0.054038271	0.062346139	0.07168231	0.087123963	0.092698139
1980	MNAGONI	70	0.24291237	0.257729286	0.306724203	0.343527389	0.382225788	0.44033116	0.459591325
1980	ROKA	71	0.008488049	0.009942504	0.015709305	0.020928906	0.027242008	0.038639224	0.043037129
1980	MIHIRINI	72	0.016079355	0.023955915	0.078241883	0.166641659	0.320254202	0.619757905	0.709938799
1980	KIDEMU	73	0.017583218	0.027354124	0.100394677	0.224289043	0.428345974	0.748481531	0.823810045
1980	MWEZA/MIGODOMANI	74	0.006793091	0.010210063	0.034874592	0.078969678	0.168851483	0.414327722	0.515417472
1980	DUNGICHA/MUHONI	75	0.180868284	0.188657416	0.214252342	0.233449077	0.253790036	0.285000735	0.295597272
1980	MIKAMINI	76	0.012927225	0.023834626	0.140196562	0.377136438	0.692263935	0.937724547	0.965611252
1980	CHUMANI	77	0.08358803	0.086890501	0.097775938	0.105986929	0.114755422	0.12840124	0.133105627
1980	RARE	78	0.055783235	0.060991927	0.079345301	0.094243628	0.111039451	0.138840131	0.148862689
1980	GANZE/TSANGALAWENI	79	0.005484495	0.007062814	0.01454511	0.022625859	0.033622036	0.056036469	0.065427359
1980	MITSEMERINI	80	0.019114967	0.029459647	0.104962108	0.229749287	0.431446404	0.745818643	0.820467323
1980	MAGOGONI	81	0.088183286	0.093286889	0.110700194	0.124403137	0.139520347	0.163905343	0.17251089
1980	NGERENYA	82	0.04275232	0.044478369	0.050181331	0.054507512	0.059156852	0.066452527	0.068983401
1980	MTSARA-WA-TSATSU	83	0.018284696	0.019625192	0.024284915	0.028030213	0.032246054	0.039245848	0.041785625
1980	ZOWERANI	84	0.072331587	0.075398899	0.085569619	0.093306266	0.101623487	0.114674427	0.119203136
1980	PETANGUO	85	0.109263585	0.11463212	0.132530641	0.146252858	0.16106483	0.184371094	0.192464927
1980	NYARI	86	0.068852	0.071452312	0.079981835	0.086390693	0.093222534	0.103832274	0.107482684
1980	EZAMOYO	87	0.06776419	0.070357423	0.078875097	0.085283501	0.092122742	0.102757952	0.10642088
1980	MTONDIA/MAJAONI	88	0.090757063	0.094098993	0.105024176	0.113192308	0.1218617	0.135247545	0.139831735
1980	DANGARANI	89	0.022768357	0.034315563	0.114155862	0.23874576	0.432889068	0.734578113	0.808427763
1980	PAZIANI	90	0.14296182	0.152619055	0.186090757	0.213009682	0.243176801	0.292652652	0.310225097
1980	MAGOGONI	91	0.144601942	0.15398624	0.185653259	0.210113368	0.236589714	0.278095165	0.292399438
1980	KIBARANI	92	0.093783496	0.097455586	0.109537633	0.1186327	0.128325913	0.143371941	0.148548627
1980	KONJORA	93	0.165243724	0.170853534	0.188997538	0.202356812	0.216336128	0.237531719	0.244686955
1980	VITSAPUNI/MARIANI	94	0.313623692	0.331591924	0.389276022	0.430987907	0.473370912	0.534397533	0.553983902
1980	SILALONI	95	0.020591668	0.026631901	0.055157618	0.085122624	0.123908818	0.196215071	0.224043277
1980	DUPHARU	96	0.298299101	0.332671788	0.454435787	0.550374235	0.650272533	0.783665331	0.820222458
1980	MACKINNON RD	97	0.067129888	0.078959654	0.124853604	0.164698198	0.210411697	0.285594406	0.312047433
1980	MWAPULA	98	0.163212703	0.173655284	0.208771731	0.235853294	0.265071238	0.310623149	0.326213434
1980	PALAKUMI/MIGUMOMIRI	99	0.019294329	0.020945032	0.026746123	0.031476744	0.03685331	0.045891557	0.049196953
1980	MDANGARANI	100	0.016126572	0.026283112	0.10998312	0.261118435	0.502721429	0.822481126	0.884128591
1980	HOSPITAL	101	0.012819509	0.021637456	0.100784405	0.255929128	0.513628247	0.842846329	0.901345478
1980	VINAGONI	102	0.121817985	0.128316378	0.150111209	0.166933264	0.185185507	0.213998306	0.224005664
1980	MARERE	103	0.098011245	0.10271396	0.11839773	0.130394167	0.143340123	0.163704959	0.170772915
1980	MWAKWALA	104	0.136715563	0.146453124	0.180003495	0.206596089	0.235942746	0.282873056	0.299220383
1980	SOKONI	105	0.006375662	0.013425395	0.118573777	0.395822973	0.761501777	0.969395159	0.985339686
1980	MAVUENI/MAJAJANI	106	0.144050623	0.151001205	0.174023718	0.191460997	0.210101215	0.239022872	0.248939738
1980	MNARANI	107	0.001346856	0.003639397	0.070803656	0.38322948	0.835259761	0.990660323	0.996531836
1980	KIRIBA/WANGWANI	108	0.069842964	0.075850464	0.096834728	0.113686665	0.132524051	0.163338523	0.174349646
1980	KITHENGWANI/MAZIA	109	0.104427608	0.112154828	0.138618974	0.159479557	0.182437608	0.219226503	0.232133619
1980	VIRAGONI	110	0.022993525	0.033328052	0.099518694	0.1981087	0.355811697	0.639123704	0.721763312
1980	CHIVARA	111	0.039979572	0.044190284	0.059295105	0.071765164	0.085996442	0.109941136	0.118696108
1980	MAJI YA CHUMVI	112	0.026859657	0.040578983	0.134646833	0.277022054	0.485752811	0.777480048	0.842978194
1980	VYAMBANI	113	0.024669953	0.035595426	0.104679274	0.205852052	0.364979658	0.645509759	0.726532221
1980	TAKAUNGU	114	0.049872343	0.052997758	0.063723803	0.0722199	0.081660803	0.09706024	0.102561907
1980	MWAKAMBI	115	0.205277647	0.21486495	0.246207126	0.269643029	0.294356873	0.331971791	0.344686384
1980	CHENGONI	116	0.031775566	0.049455732	0.175324905	0.360292016	0.599091623	0.860192098	0.907374562
1980	KITSOENI	117	0.158624842	0.164209756	0.182327338	0.195714116	0.209759619	0.231123538	0.238353265
1980	MKWAJUNI/MKOMANI	118	0.151569236	0.159966995	0.187963396	0.20928136	0.23212067	0.267585747	0.279752324
1980	KIBWABWANI	119	0.019734613	0.031217847	0.119099136	0.266935356	0.495222739	0.804794755	0.868419397
1980	NGOMBENI	120	0.19220812	0.200960741	0.229775075	0.251414382	0.274343844	0.30948206	0.3213903
1980	MIKIRIANI	121	0.022198831	0.032066199	0.094974817	0.188747789	0.340324157	0.620427381	0.704562409
1980	CHASIMBA	122	0.09380883	0.097496517	0.109625362	0.118750854	0.128476045	0.143566985	0.148756137
1980	KINAGONI	123	0.01773235	0.028979561	0.121407985	0.284885252	0.534652878	0.841990356	0.898071902
1980	BIRINI/MWAMULEKA	124	0.011578995	0.019619678	0.092923436	0.240402113	0.494460192	0.833706884	0.895452785
1980	CHALANI/MIHINGONI	125	0.069535097	0.074148804	0.089798206	0.102073506	0.11556973	0.137306171	0.144983926
1980	ZIANI	126	0.095107643	0.102517164	0.128400194	0.149242855	0.172581338	0.210706755	0.224269161
1980	MIYANI	127	0.013003166	0.021867929	0.100851556	0.254676637	0.510114132	0.839485187	0.898737716
1980	PINGILIKANI	128	0.042130139	0.045549603	0.057524361	0.06727898	0.078340887	0.096844878	0.10356869
1980	MARIAKANI/MITANGONI	129	0.027412074	0.04164266	0.140189776	0.289369203	0.504579127	0.793826663	0.856361869
1980	MURIMANI	130	0.014640602	0.023713397	0.098035242	0.234322852	0.462939971	0.794374503	0.863317426
1980	KURUWITU	131	0.192128655	0.20114036	0.230747302	0.252975051	0.276522724	0.312567217	0.32477599
1980	MAKOMBOANI	132	0.012535383	0.020362764	0.085497779	0.208953251	0.427447495	0.770766649	0.846295453
1980	MATOPE	133	0.072463235	0.075974404	0.087675091	0.096642325	0.106336107	0.121643185	0.126984897
1980	MWEMBE KATI	134	0.053904862	0.06519493	0.111355857	0.15342155	0.203037158	0.286513143	0.316230587
1980	KIZINGO	135	0.187092266	0.195732728	0.224086392	0.245284747	0.267678957	0.301887039	0.313468393
1980	CHILULU	136	0.175593426	0.186539025	0.223350179	0.251612511	0.281992266	0.329113141	0.34518921
1980	KALOLENI/VISH./TSAKA	137	0.046424021	0.048642643	0.056053896	0.061765402	0.06797518	0.077855251	0.081315611
1980	VIPINGO	138	0.113766482	0.118491074	0.133990205	0.145641118	0.158042616	0.177238518	0.183816528
1980	MBALAMWENI	139	0.130248557	0.137263139	0.160640277	0.178520108	0.197756885	0.22784144	0.238236359
1980	MWABILA	140	0.370349678	0.416412836	0.572034562	0.683485767	0.786028325	0.897050231	0.921772898
1980	MWARAKAYA	141	0.212080465	0.22036666	0.24714957	0.266934157	0.287626483	0.318885208	0.329411721
1980	JUNJU	142	0.203796025	0.210506735	0.232044665	0.24775762	0.264079104	0.28858087	0.296781251
1980	NYALANI	143	0.018036232	0.01983936	0.026333992	0.031756539	0.038030337	0.048797726	0.052804759
1980	KAWALA/KADZONZO	144	0.010565318	0.016049342	0.056140306	0.126833879	0.26183502	0.563664407	0.663543403
1980	KWALE	145	0.051386058	0.054696496	0.06598731	0.07492175	0.084827165	0.100955298	0.106700672
1980	TSAGWA	146	0.034967346	0.038668327	0.051905029	0.062802601	0.075210673	0.096052984	0.10364402
1980	KALALANI	147	0.026173668	0.043057069	0.178535218	0.392697355	0.658441398	0.903894395	0.94062312
1980	KINAGONI	148	0.096701793	0.102406449	0.121811563	0.136994395	0.153652815	0.180336446	0.189713473
1980	MBWAKA/KIKOMANI	149	0.008735415	0.013781444	0.053969023	0.130953418	0.284737219	0.619120115	0.720450968
1980	KILIBASI	150	0.03816923	0.056470977	0.173240758	0.332667248	0.542727351	0.806662446	0.86305423
1980	MLEJI	151	0.008705007	0.012778298	0.040622463	0.087508513	0.17839582	0.414729807	0.510646834
1980	PANGANI/MAERENI	152	0.015053648	0.022626964	0.075934994	0.164641539	0.321014356	0.626688701	0.717711641
1980	MIYUNI	153	0.003559577	0.004260703	0.007158999	0.009895237	0.013303718	0.019670064	0.022196247
1980	KIJIPWA	154	0.089178394	0.092846632	0.104927384	0.114041841	0.123784164	0.138948874	0.144172485
1980	JIMBA	155	0.011279818	0.014394878	0.028921	0.044192543	0.064300611	0.103374359	0.119063558
1980	CHAURINGO	156	0.088059478	0.094968972	0.118853553	0.137819711	0.15884	0.192816468	0.2048302
1980	MIKAHANI	157	0.039151169	0.043130419	0.057316398	0.068943399	0.082143172	0.104234492	0.112286729
1980	VINYUNDUNI	158	0.231970213	0.263661706	0.382559059	0.483680141	0.595360657	0.751792329	0.795359974
1980	MWATATE	159	0.043365112	0.047120265	0.060258296	0.070895781	0.082887229	0.102789841	0.109980933
1980	KANAMAI	160	0.159223315	0.167336412	0.1944995	0.21535361	0.237855132	0.273154107	0.285336086
1980	KALIANGOMBE/JIMBA	161	0.00333403	0.005286912	0.021345454	0.054555606	0.13222565	0.382655694	0.495032197
1980	MAKAMINI	162	0.314316804	0.328224825	0.372633524	0.40459794	0.43721733	0.484752191	0.50021773
1980	MWAMUTSUNGA	163	0.007285145	0.010462805	0.031201281	0.064886051	0.129891743	0.311186223	0.393458317
1980	KISURUTINI/MWELE/SIM	164	0.009354452	0.009936322	0.011945354	0.013552926	0.015357039	0.018344567	0.01942661
1980	MATUMBI	165	0.134043688	0.152513656	0.224783333	0.290973999	0.37159975	0.509223366	0.556788292
1980	BWAGAMOYO	166	0.000891783	0.001239763	0.003178137	0.005609658	0.00924353	0.017443066	0.02113239
1980	SHIMO LA TEWA	167	0.005280035	0.006213244	0.009946989	0.013353024	0.017490579	0.025006182	0.027926603
1980	MAZERAS/MUGUMO PATSA	168	0.003480581	0.005119486	0.015389392	0.02984112	0.053230722	0.109269325	0.134799588
1980	BUNI/CHISIMANI	169	0.067724491	0.073547555	0.093898338	0.110257197	0.128562244	0.158551079	0.169280447
1980	CHIGATO	170	0.009833877	0.011405504	0.017534294	0.023015686	0.029616476	0.041484092	0.046044473
1980	MAZERAS	171	0.097540632	0.103937492	0.125788857	0.142952351	0.16184154	0.192159429	0.202825373
1980	BAMBURI	172	0.002098243	0.003662699	0.019715994	0.060820807	0.171993065	0.52708534	0.658796511
1980	SHANZU	173	0.001596321	0.002128877	0.004856483	0.007990475	0.012352246	0.021423427	0.025290402
1980	JOMVU KUU	174	0.443762807	0.559449395	0.839910718	0.933336943	0.973965105	0.993612336	0.995990292
1980	BOFU	175	0.090255519	0.095042341	0.111073421	0.123388248	0.136730084	0.157810192	0.165155292
1980	MWEMBE LEGEZA	176	0.002133637	0.003964421	0.025603778	0.087734323	0.259378869	0.692710439	0.805528717
1980	VIGURUNGANI	177	0.163284054	0.17189045	0.200601264	0.222527949	0.246080661	0.282723507	0.295271292
1980	MABESHENI	178	0.017241084	0.028511285	0.123434058	0.293889643	0.551717262	0.855452782	0.908268139
1980	BUSA	179	0.128427012	0.138121807	0.172046056	0.199529258	0.230414955	0.281001397	0.298932135
1980	JUNDA	180	0.002352404	0.00445939	0.030738769	0.108887964	0.319543181	0.766686652	0.861196256
1980	MAGOGONI	181	0.002893901	0.005635225	0.041730554	0.150671138	0.418701483	0.844844093	0.913445778
1980	MNYENZENI	182	0.052284857	0.056721965	0.072250003	0.084798764	0.09893351	0.122332451	0.130772064
1980	MTAA	183	0.023585272	0.036862332	0.134689097	0.290969502	0.519774257	0.815156922	0.874812988
1980	MWAMDUDU	184	0.04283562	0.047233002	0.062930285	0.075837023	0.090524551	0.115141922	0.124106253
1980	KWA SHEE	185	0.984799118	0.991715289	0.998725492	0.99965287	0.999905823	0.999985855	0.999992413
1980	MIRITINI	186	0.801709906	0.868516295	0.967332424	0.988188652	0.995795574	0.999067979	0.999432555
1980	KISAUNI	187	0.002296222	0.004780687	0.043264756	0.174827798	0.497255146	0.901465465	0.949848986
1980	MAWENI	188	0.001709285	0.003358902	0.025721168	0.098083639	0.308312853	0.772958938	0.868740302
1980	BIRIKANI	189	0.99996814	0.999982471	0.999997186	0.999999211	0.99999978	0.999999966	0.999999981
1980	CHANGAMWE	190	0.996766128	0.99813568	0.999656276	0.999893619	0.999967224	0.999994084	0.999996626
1980	PORT REITZ	191	0.996011192	0.998014355	0.999766367	0.99994701	0.999988032	0.999998624	0.999999323
1980	GANDINI	192	0.069751068	0.07300817	0.083869019	0.092189131	0.101193624	0.11542301	0.120381421
1980	KIBANDAONGO	193	0.12415278	0.134207428	0.168712997	0.19595893	0.225859269	0.273446771	0.289991128
1980	KIPEVU	194	0.999975608	0.999986679	0.99999791	0.999999423	0.999999842	0.999999976	0.999999987
1980	TUDOR	195	0.99999958	0.999999773	0.999999966	0.999999991	0.999999998	1	1
1980	TUDOR FOUR	196	0.999999966	0.999999984	0.999999998	1	1	1	1
1980	MAZOLA	197	0.051889237	0.054992288	0.065500008	0.073722755	0.082761454	0.09734044	0.102497997
1980	KONGOWEA	198	0.002486678	0.005147709	0.045757701	0.181901865	0.506839267	0.903698617	0.950817722
1980	KILIMANGODO	199	0.180441903	0.193055602	0.23484419	0.266328405	0.299582074	0.350173502	0.367183668
1980	SHIMANZI	200	0.999999657	0.999999814	0.999999971	0.999999992	0.999999998	1	1
1980	TONONOKA	201	0.999999995	0.999999997	1	1	1	1	1
1980	MAJENGO	202	0.999999988	0.999999993	0.999999999	1	1	1	1
1980	MJI WA KALE	203	0.999999997	0.999999998	1	1	1	1	1
1980	BONDENI	204	0.999999996	0.999999998	1	1	1	1	1
1980	MTONGWE	205	0.006140276	0.012120312	0.090231589	0.296035972	0.640859169	0.935421639	0.96642224
1980	MWEMBE TAYARI	206	0.999999996	0.999999998	1	1	1	1	1
1980	MAKADARA	207	0.999999997	0.999999998	1	1	1	1	1
1980	GANJONI	208	0.999999992	0.999999996	0.999999999	1	1	1	1
1980	KIZINGO	209	0.999999996	0.999999998	1	1	1	1	1
1980	BOFU	210	0.004751011	0.012365976	0.191126731	0.64296522	0.932176779	0.99618771	0.998545768
1980	MBUGUNI	211	0.107842263	0.113519766	0.132469402	0.147010786	0.162715195	0.187427132	0.196015297
1980	TIMBWANI	212	0.008010888	0.016529614	0.135508997	0.423238664	0.774706066	0.969911902	0.98532835
1980	LIKONI	213	0.00891403	0.018648827	0.15653384	0.472847414	0.812732075	0.977075513	0.989031286
1980	KITEJE	214	0.044549093	0.047697754	0.058537538	0.067134034	0.076691857	0.092292971	0.097874017
1980	VYEMANI	215	0.008779383	0.014878531	0.071349246	0.191222769	0.421261615	0.787711396	0.863534345
1980	DUMBULE	216	0.160423165	0.166592884	0.186674864	0.201628187	0.217390622	0.241498349	0.249694719
1980	VIJIWENI	217	0.004552764	0.008033112	0.044208977	0.13353761	0.339356073	0.745997889	0.838703008
1980	PUNGU	218	0.00539255	0.006237077	0.009517082	0.012425741	0.015905812	0.022122275	0.024514633
1980	GOLINI	219	0.015347391	0.023843645	0.087717503	0.198532314	0.389615501	0.715455696	0.797580674
1980	KINANGO	220	0.522736754	0.523562751	0.526250696	0.528252662	0.530367958	0.533619606	0.534732008
1980	MWANDIMU	221	0.400301635	0.451419259	0.619470396	0.733627678	0.832157976	0.928476014	0.947855246
1980	KIFYONZO	222	0.10026589	0.104358312	0.117837936	0.128016311	0.138884196	0.155788203	0.161613337
1980	NGOMBENI	223	0.03750335	0.039818651	0.047699587	0.053888731	0.060722964	0.0718025	0.075747299
1980	MATUGA	224	0.048287159	0.050936327	0.059887035	0.066850184	0.074483755	0.086743103	0.09107344
1980	KIZIBE	225	0.182365856	0.189122335	0.211013628	0.22716001	0.244069882	0.269701318	0.278343552
1980	MLAFYENI	226	0.193677373	0.201714385	0.227897488	0.247346744	0.267784192	0.298857357	0.309356111
1980	KUNDUTSI	227	0.11002363	0.11463468	0.129852926	0.141339817	0.153601771	0.172653238	0.179208019
1980	KITIVO	228	0.074932657	0.08053907	0.099847178	0.115231707	0.132341086	0.160200477	0.170109516
1980	NAT. RESERVE	229	0.0491988	0.063101701	0.130910255	0.207942947	0.313923201	0.505595904	0.570924879
1980	GULANZE	230	0.337028694	0.387881912	0.565084591	0.693158293	0.807380142	0.920197258	0.942607413
1980	KOMBANI	231	0.047888105	0.050796264	0.060674413	0.068399536	0.076899688	0.090608945	0.095470221
1980	SIMKUMBE	232	0.32328966	0.332722705	0.362498582	0.383715915	0.4052809	0.436782508	0.447104596
1980	MAZUMALUME	233	0.598588681	0.610932727	0.647943124	0.672620997	0.696347027	0.728642929	0.738623502
1980	NDAVAYA	234	0.513627151	0.514494243	0.517417348	0.519674314	0.522128698	0.52603542	0.527408551
1980	MKOYO	235	0.071035617	0.074552318	0.086293469	0.09533225	0.10514113	0.120694724	0.126123392
1980	MKOMBA	236	0.159118546	0.16796416	0.196997119	0.218802364	0.241890721	0.277308941	0.289342596
1980	BONGWE	237	0.419679941	0.429590094	0.460288592	0.481656988	0.502983747	0.533457108	0.543270322
1980	MTSAMVIANI	238	0.021172129	0.032764471	0.117540136	0.255666866	0.470032171	0.778262585	0.84651968
1980	GOMBATO	239	0.019779804	0.035795318	0.192363449	0.462386273	0.756518293	0.952313255	0.973508152
1980	UKUNDA	240	0.030150328	0.054095421	0.268360564	0.569753113	0.827083808	0.968490188	0.982625426
1980	BOYANI	241	0.053176305	0.081553086	0.264196273	0.48517037	0.712147913	0.909187415	0.9405761
1980	MSULWA	242	0.032415784	0.053152053	0.21321071	0.44562117	0.704580543	0.920154938	0.950763677
1980	KINONDO	243	0.314798718	0.32371396	0.351793473	0.371775479	0.392096851	0.421801363	0.431535241
1980	MAJIMBONI	244	0.098380798	0.105036798	0.127453968	0.144694409	0.163330308	0.192669064	0.202868314
1980	KIPAMBANI	245	0.024867862	0.030311709	0.053297737	0.075108638	0.101827487	0.149718725	0.167867428
1980	MAKOBE	246	0.086261868	0.092093584	0.111824341	0.127161946	0.143892017	0.170536113	0.179867552
1980	TIRIBE	247	0.069876782	0.075874821	0.096819127	0.113636476	0.132434783	0.163186083	0.174173566
1980	MANYATTA	248	0.077393835	0.082826975	0.10127992	0.115720259	0.131554081	0.156948566	0.165888149
1980	LUKORE	249	0.1662348	0.174163759	0.200194137	0.21966285	0.240261057	0.271811864	0.282531953
1980	MWALUVANGA	250	0.033482668	0.037576738	0.052497536	0.064906949	0.079065947	0.102881877	0.111606489
1980	MANGAWANI	251	0.07412857	0.078008097	0.090914056	0.100819716	0.111534149	0.128471879	0.134373634
1980	SHIMBA HILLS	252	0.139433109	0.144865009	0.162631792	0.175892324	0.189917032	0.211452509	0.218792397
1980	GAZI	253	0.221960527	0.230481184	0.258021549	0.278262452	0.299349749	0.331076913	0.341710005
1980	KASEMENI	254	0.005647453	0.010007245	0.055439614	0.165084092	0.399841047	0.794633496	0.873181257
1980	MWENA	255	0.079379966	0.083306971	0.096405786	0.106424151	0.117246056	0.134303593	0.140241367
1980	MIVUMONI	256	0.199449379	0.205571774	0.22510156	0.239302723	0.254005185	0.276017497	0.283368228
1980	MRIMA/MALAMBA	257	0.094863513	0.098673176	0.111158704	0.120547111	0.130546043	0.14604841	0.151369362
1980	MILALANI	258	0.213721912	0.221613471	0.247109174	0.265820018	0.285311676	0.314647256	0.324481751
1980	VINGUJINI	259	0.017042366	0.029898183	0.151171179	0.374304964	0.667798299	0.920844978	0.953879473
1980	SHIRAZI	260	0.140862116	0.1460183	0.162784262	0.175221711	0.1883246	0.208350351	0.215149757
1980	KIGWEDE	261	0.193614695	0.200396383	0.222287748	0.238356958	0.255119382	0.280413168	0.288914495
1980	SEGA	262	0.018694909	0.021098842	0.029991007	0.03751609	0.046230816	0.06121087	0.066766099
1980	MAJORENI	263	0.054881931	0.058035381	0.068639579	0.076852537	0.085812492	0.100124629	0.105160127
1980	FUNZI	264	0.003385651	0.009095295	0.159525018	0.606180738	0.925896818	0.996162381	0.99857729
1980	MZIZIMA	265	0.088879706	0.095029245	0.115782202	0.13181117	0.149197141	0.176692401	0.186293903
1980	KIWEGU	266	0.045075337	0.047365465	0.055066814	0.061023778	0.067520351	0.077896467	0.081549713
1980	JEGO	267	0.145742998	0.150749912	0.166943299	0.178892223	0.191426778	0.210492454	0.216941826
1980	SHIMONI	268	0.038010485	0.041451009	0.053493489	0.063192983	0.074074501	0.092055613	0.098543216
1980	WASINI/MKWIRO	269	0.005098255	0.013654245	0.222313247	0.698518235	0.949494456	0.997445209	0.999053688
1980	MIDOINA	270	0.006793603	0.011305694	0.052041565	0.139370439	0.323015195	0.69498281	0.791632086
1980	DABASO	271	0.02197126	0.023428588	0.028420277	0.032388673	0.036812736	0.04408172	0.046695518
1980	FUNDISA	272	0.040106391	0.042560605	0.050918174	0.057511073	0.06481153	0.076687875	0.080920118
1980	GONGONI	273	0.006957056	0.010896114	0.041976382	0.101909412	0.226845177	0.536821178	0.64485953
1980	KIDUTANI/MAWAMBA	274	0.155394622	0.16316918	0.189020008	0.208706228	0.22982884	0.262685996	0.273944968
1980	MARERENI	275	0.004594178	0.005546223	0.009551983	0.013376363	0.018143274	0.027024714	0.030552822
1980	MATSANGONI	276	0.134183545	0.144967182	0.182697627	0.213204224	0.247314945	0.302513584	0.321940756
1980	MWAKIRUNGE	277	0.007135042	0.008508932	0.014153422	0.01943324	0.025951014	0.03797061	0.04270027
1980	VANGA	278	0.030205911	0.031785514	0.037115164	0.041255896	0.045793208	0.053084411	0.055663458
1980	TSANGATSINI	279	0.077058683	0.082585373	0.101406948	0.116180977	0.132417531	0.158520179	0.167723657
1981	MATOLANI	1	0.004285229	0.006551417	0.023652387	0.056047448	0.126825183	0.345793898	0.446403433
1981	KAMALE	2	0.000415012	0.000760458	0.004791729	0.016856626	0.05736161	0.274514184	0.407721594
1981	RAMADA	3	0.004216395	0.004545268	0.005702092	0.00664618	0.007723161	0.009542303	0.010211538
1981	KISIKI CHA WANGIRIAM	4	0.001759508	0.003666493	0.03366209	0.141135661	0.436679333	0.879895579	0.938595286
1981	ADU	5	0.00054244	0.000752848	0.001917707	0.003381169	0.005581759	0.010605413	0.01289207
1981	MAMBASA	6	0.013528221	0.016860621	0.031712902	0.046737814	0.066191227	0.103492057	0.118346035
1981	KADZANDANI	7	0.000966175	0.001605491	0.007521108	0.021575293	0.060170371	0.229902887	0.330563151
1981	DAKACHA	8	0.007777366	0.012064616	0.045179171	0.107520394	0.234701384	0.542521896	0.648639534
1981	MADINA	9	0.044308095	0.046917337	0.055654435	0.062360182	0.069625851	0.081152591	0.085195937
1981	SHOMELA	10	0.002155439	0.00324777	0.010448417	0.021064223	0.038754342	0.08259093	0.103099509
1981	NGOMENI	11	0.100882818	0.108862184	0.136792172	0.159497177	0.18507388	0.227082235	0.242084471
1981	BOMANI	12	0.036022749	0.039423894	0.051637785	0.061895122	0.073808953	0.094291542	0.101880551
1981	BORE	13	0.179798045	0.190094772	0.223991864	0.249414806	0.276287717	0.317290578	0.331155757
1981	PUMWANI	14	0.008121438	0.008847775	0.011433208	0.013586714	0.016079094	0.020369402	0.021967093
1981	BARICHO	15	0.010347309	0.015893536	0.057435423	0.132211857	0.275833177	0.589357794	0.689014646
1981	SINGWAYA	16	0.01464195	0.021196712	0.064006682	0.131373711	0.250649949	0.513472908	0.605878316
1981	MAMBRUI	17	0.038126612	0.040806714	0.05004337	0.057427084	0.065688981	0.079294315	0.084190234
1981	GANDINI	18	0.010496751	0.016252481	0.060026019	0.139725314	0.292351617	0.614871653	0.71310636
1981	MAKONGENI	19	0.049958202	0.054707634	0.071702194	0.085819945	0.102052374	0.129528007	0.139585734
1981	MARIKEBUNI	20	0.055917241	0.059775581	0.072971458	0.083409066	0.094971421	0.113783734	0.120480453
1981	BURA	21	0.009530869	0.013601323	0.039738653	0.081166833	0.158620196	0.360907354	0.447073002
1981	LANGOBAYA	22	0.127909927	0.135187995	0.159304032	0.177542814	0.197015665	0.227217171	0.237580448
1981	MASINDENI	23	0.00784187	0.012439115	0.049641501	0.1223869	0.271314165	0.606828842	0.710871892
1981	MIKUYUNI	24	0.021700018	0.024654523	0.035769129	0.045393302	0.056758127	0.076692011	0.084191127
1981	MKONDONI	25	0.06588638	0.070704349	0.087257646	0.100432215	0.115080389	0.138969707	0.147480695
1981	KAKONENI	26	0.030220952	0.032109382	0.038482373	0.043452057	0.048904669	0.057700886	0.060819501
1981	KAYA	27	0.128563159	0.137638856	0.168286157	0.191937656	0.217506951	0.2575819	0.271410025
1981	PAZIANI	28	0.007660739	0.009187967	0.015532398	0.021569572	0.029141327	0.04335744	0.048978387
1981	SABAKI	29	0.516934307	0.517867134	0.520939132	0.523248594	0.525708484	0.529534152	0.530853953
1981	MALIMO	30	0.017480004	0.019678757	0.027854566	0.034882103	0.043162229	0.057669759	0.063151592
1981	BATE	31	0.145689192	0.154317182	0.182925955	0.204519537	0.22750629	0.262943237	0.275041409
1981	MAKOBENI	32	0.004579631	0.006776714	0.022117137	0.049053238	0.10500696	0.277218876	0.361018967
1981	MADUNGUNI	33	0.012535857	0.014351476	0.021316093	0.027512893	0.035004609	0.048532612	0.053735232
1981	JILORE/ZIANI	34	0.10874809	0.115113179	0.136304869	0.15243393	0.169746424	0.196774512	0.206106587
1981	GIRIMACHA	35	0.002231103	0.003361688	0.010827172	0.021812038	0.04002317	0.084833959	0.105699926
1981	GANDA	36	0.028244551	0.030089091	0.036372665	0.04131702	0.046784068	0.055672599	0.058844897
1981	MONGOTINI	37	0.021843423	0.024501225	0.03437085	0.042880198	0.05294639	0.070641628	0.07732492
1981	CENTRAL	38	0.027371813	0.029763647	0.038240456	0.045232913	0.053251979	0.066854567	0.071857948
1981	MERE	39	0.000707015	0.000992269	0.002609514	0.004687828	0.007862873	0.015224043	0.018606425
1981	KAKUYUNI	40	0.048254215	0.051262373	0.061386243	0.06925295	0.077851991	0.09163835	0.096501033
1981	SHELLA	41	0.002575543	0.004071435	0.016363102	0.041959583	0.103332063	0.318486605	0.424876362
1981	NDUGUMNANI	42	0.000757999	0.001034956	0.002514648	0.00430869	0.006939478	0.012782538	0.015391591
1981	BARANI	43	0.002186866	0.003458731	0.013939137	0.03590528	0.089303985	0.284722777	0.386303386
1981	MALANGA	44	0.002934763	0.004461097	0.015795076	0.037133137	0.084534739	0.245147924	0.328706465
1981	MSABAHA	45	0.017663212	0.019608709	0.026772667	0.032938863	0.040250476	0.053151768	0.058043444
1981	KIJIWETANGA	46	0.001615507	0.002024987	0.00387863	0.00579646	0.008332276	0.013394772	0.015495151
[truncated: 9,440 more rows]
