# Supplementary material for: Changing Malaria Prevalence on the Kenyan Coast since 1974: Climate, Drugs and Vector Control
Source: PLoS One. 2015 Jun 24;10(6):e0128792. doi: 10.1371/journal.pone.0128792 (PMC4479373; doi:10.1371/journal.pone.0128792)
Supplement: S2 Data — (ZIP) [file pone.0128792.s003.zip]

Archive with 9 entries (8 files):
- sublocations_shp/
- sublocations_shp/sublocations_shapefile.dbf
- sublocations_shp/sublocations_shapefile.prj
- sublocations_shp/sublocations_shapefile.sbn
- sublocations_shp/sublocations_shapefile.sbx
- sublocations_shp/sublocations_shapefile.shp
- sublocations_shp/sublocations_shapefile.shp.PC0187-VOTIENO.14460.18480.sr.lock
- sublocations_shp/sublocations_shapefile.shp.xml
- sublocations_shp/sublocations_shapefile.shx
