# Supplementary material for: Changing Malaria Prevalence on the Kenyan Coast since 1974: Climate, Drugs and Vector Control
Source: PLoS One. 2015 Jun 24;10(6):e0128792. doi: 10.1371/journal.pone.0128792 (PMC4479373; doi:10.1371/journal.pone.0128792)
Supplement: S2 Data — (ZIP) [file pone.0128792.s003.zip › sublocations_shp/sublocations_shapefile.shp.xml]

<?xml version="1.0" encoding="UTF-8"?>
<metadata xml:lang="en"><Esri><CreaDate>20141209</CreaDate><CreaTime>11182700</CreaTime><ArcGISFormat>1.0</ArcGISFormat><SyncOnce>TRUE</SyncOnce><DataProperties><lineage><Process ToolSource="c:\program files (x86)\arcgis\desktop10.1\ArcToolbox\Toolboxes\Data Management Tools.tbx\Project" Date="20140923" Time="123050">Project 1999_2009Sublocation D:\Coast\20142300914\Projected\99_09Subloc.shp PROJCS['WGS_1984_UTM_Zone_37S',GEOGCS['GCS_WGS_1984',DATUM['D_WGS_1984',SPHEROID['WGS_1984',6378137.0,298.257223563]],PRIMEM['Greenwich',0.0],UNIT['Degree',0.0174532925199433]],PROJECTION['Transverse_Mercator'],PARAMETER['False_Easting',500000.0],PARAMETER['False_Northing',10000000.0],PARAMETER['Central_Meridian',39.0],PARAMETER['Scale_Factor',0.9996],PARAMETER['Latitude_Of_Origin',0.0],UNIT['Meter',1.0]] # GEOGCS['GCS_WGS_1984',DATUM['D_WGS_1984',SPHEROID['WGS_1984',6378137.0,298.257223563]],PRIMEM['Greenwich',0.0],UNIT['Degree',0.0174532925199433]]</Process><Process ToolSource="c:\program files (x86)\arcgis\desktop10.1\ArcToolbox\Toolboxes\Data Management Tools.tbx\CalculateField" Date="20140923" Time="125106">CalculateField 99_09Subloc PopDensity "[CENSUS_99] / [AreaSqkm]" VB #</Process><Process ToolSource="c:\program files (x86)\arcgis\desktop10.1\ArcToolbox\Toolboxes\Data Management Tools.tbx\CalculateField" Date="20140923" Time="125158">CalculateField 99_09Subloc PopDensi_1 "[Census2009] / [AreaSqkm]" VB #</Process><Process ToolSource="c:\program files (x86)\arcgis\desktop10.1\ArcToolbox\Toolboxes\Data Management Tools.tbx\Project" Date="20140923" Time="131509">Project "Population Density" "D:\Coast\20142300914\Final 1979_1989_1999_2009\CensusSublocationFinal\199_2009Sublocation.shp" GEOGCS['GCS_WGS_1984',DATUM['D_WGS_1984',SPHEROID['WGS_1984',6378137.0,298.257223563]],PRIMEM['Greenwich',0.0],UNIT['Degree',0.0174532925199433]] # PROJCS['WGS_1984_UTM_Zone_37S',GEOGCS['GCS_WGS_1984',DATUM['D_WGS_1984',SPHEROID['WGS_1984',6378137.0,298.257223563]],PRIMEM['Greenwich',0.0],UNIT['Degree',0.0174532925199433]],PROJECTION['Transverse_Mercator'],PARAMETER['False_Easting',500000.0],PARAMETER['False_Northing',10000000.0],PARAMETER['Central_Meridian',39.0],PARAMETER['Scale_Factor',0.9996],PARAMETER['Latitude_Of_Origin',0.0],UNIT['Meter',1.0]]</Process><Process ToolSource="c:\program files (x86)\arcgis\desktop10.1\ArcToolbox\Toolboxes\Data Management Tools.tbx\CalculateField" Date="20141209" Time="140426">CalculateField sublocations_shapefile SL_ID [FID]+1+307 VB #</Process><Process ToolSource="c:\program files (x86)\arcgis\desktop10.1\ArcToolbox\Toolboxes\Data Management Tools.tbx\CalculateField" Date="20141209" Time="140523">CalculateField sublocations_shapefile SL_ID [FID]+1+307000 VB #</Process><Process ToolSource="c:\program files (x86)\arcgis\desktop10.1\ArcToolbox\Toolboxes\Data Management Tools.tbx\CalculateField" Date="20141209" Time="145138">CalculateField sublocations_shapefile SLID [FID]+1 VB #</Process></lineage></DataProperties></Esri></metadata>
