# Supplementary material for: Changing Malaria Prevalence on the Kenyan Coast since 1974: Climate, Drugs and Vector Control
Source: PLoS One. 2015 Jun 24;10(6):e0128792. doi: 10.1371/journal.pone.0128792 (PMC4479373; doi:10.1371/journal.pone.0128792)
Supplement: S3 Data — (XLSX) [file pone.0128792.s004.xlsx]

## Sheet: Sheet1
Year	Pop tot simply based on overall growth rates	Mean PfPR2-10 (from INLA posterior predicted mean)	GAM fit of INLA posterior mean	Rainfall % annual dif from 42 yr mean at 7 met stations	Rainfall TTls Anomaly	Rainfall M_J Anomaly	ITN intervention narratives	ITN sales/distribution	ITN	Per capita ITN distribution	ITN reported use -date, survey	ITN reported use - clusters, tot N, age	% use	CQ & SP history
1974	878247	8.78912	3.13372	-44.0336	-44.7313	-41.8204		0	0	0
1975	903960	5.63662	7.36622	-17.4908	-18.3939	-4.05399		0	0	0
1976	930427	4.59584	11.1027	-15.8591	-16.6742	-13.3695		0	0	0
1977	957668	7.128	13.886	3.41801	3.0631	-38.8435		0	0	0
1978	985707	13.6654	15.6449	20.5934	18.7776	27.5856		0	0	0				First case of CQ resistance in non-immune (Fogh et al., 1979)
1979	1014567	39.4473	16.7916	13.4194	21.9933	28.8096		0	0	0
1980	1.05104e+06	13.9136	18.1179	-25.3743	-23.4833	-54.296		0	0	0				CQ fully sensitive in vitro and in vivo at Malindi (Spencer et al. 1982)
1981	1.08882e+06	9.46726	20.4603	-5.38452	-3.00714	-11.8905		0	0	0
1982	1.12796e+06	29.933	24.337	51.0695	49.4008	62.0925		0	0	0				First cases of in vivo CQ resistance in coast (Brandling Bennett et al., 1985)
1983	1.16851e+06	29.4269	29.6625	7.09732	5.20756	33.7602		0	0	0				28% in vivo (RI-RIII) CQ resistance in Malindi (Watkins et al. 1984)
1984	1.21051e+06	30.1452	35.7265	19.1392	16.2018	19.3482		0	0	0				43% in vivo (RI-RIII) CQ resistance in Malindi (Brandling-Bennett et al. 1985) & 47% at Msambweni (Spencer et al., 1984)
1985	1.25402e+06	46.1554	41.3455	-13.107	-13.2822	-14.8822		0	0	0
1986	1.2991e+06	33.3301	45.3762	6.47034	3.49075	34.8086		0	0	0
1987	1.3458e+06	64.2524	47.0819	-16.621	-18.9544	-26.2824		0	0	0				80% in vivo (RI-RIII) CQ resistance in Malindi (Brandling-Bennett et al. 1988)
1988	1.39418e+06	49.8281	46.4342	-7.61319	-10.1986	-8.06956		0	0	0
1989	1444296	31.8493	44.1523	3.12391	0.237982	-4.53093	No use of ITNs at this point and only 7% use of nets (Snow et al., 1998)	0	0	0
1990	1.48826e+06	51.16	41.4334	-16.7047	-19.0358	-21.9674		0	0	0
1991	1.53355e+06	24.8133	39.5155	-3.97629	-6.66352	0.976553		0	0	0
1992	1.58023e+06	40.7089	39.226	-19.3603	-21.617	-20.95		0	0	0
1993	1.62833e+06	53.6493	40.6863	-13.6335	-16.0505	-21.5842	ITN RCT trial Kilifi (July start) (Nevill et al., 1996)	17742	17742	0.0108958				SP in vivo and in vitro resistance described (Amukoye et al., 1997; Mberu et al., 2000)
1994	1.67789e+06	38.2893	43.2876	38.1951	34.3277	29.4358	ITN RCT trial Kilifi	0	17742	0
1995	1.72896e+06	42.9698	45.9569	3.26851	0.378536	-3.16898	ITN issued to control Kilifi (Oct) (Snow et al., 1999); ITN trial of ITN (circa 1500 nets) against Bancroftian filariasis and malaria in Southern Kwale (Jul) (Bogh et al., 1998)	22500	40242	0.0130136				CQ treatment failures 66% and SP failures 7% on Kwale (Rapouda et al., 1998)
1996	1.78158e+06	45.0495	47.5844	-6.88721	-9.49298	10.311		500	23000	0.000280649				SP in vivo resistance described in Kilifi (Sulo et al., 2002)
1997	1.83581e+06	49.8281	47.4347	99.8911	94.2972	31.925	Full cost retrival social marketing in Kilifi started (Snow et al., 1999)	1500	24500	0.000817078
1998	1.89169e+06	53.9099	45.432	12.1917	9.052	12.023		1500	3500	0.000792943
1999	1949264	43.8161	42.1215	19.77	16.4182	19.8661		1500	4500	0.000769521				SP replaced CQ as national reccomended first line Rx (Shretta et al., 2000)
2000	2.01228e+06	31.413	38.3975	14.0544	10.8626	24.18		1500	4500	0.000745423	Sept, MICS (CBS & UNICEF, 2000)	42; 424, U5	9.9	15-20% SP ACPR failure rates in Kilifi (Allouche et al., 2004; EANMAT, 2003)
2001	2.07734e+06	25.629	35.1397	-16.8348	-19.1622	17.336		5001	8001	0.00240741
2002	2.14449e+06	24.1403	32.7819	4.92407	1.98776	-31.5751	Retail programmes for ITN distribution (PSI) (Noor et al, 2007)	16755	23256	0.00781304				30% SP ACPR failures in Kilifi (Makanga M, unpublished data)
2003	2.21382e+06	48.0396	31.183	-21.2143	-19.8235	-10.7798		66510	88266	0.0300431	Apr-June, DHS (CBS, 2004)	37; 3594; all ages	9.2
2004	2.28539e+06	37.7484	29.7118	-21.3978	-23.0005	-42.0567	Subsidized ANC/EPI delivery of ITN (Oct) (Noor et al., 2007)	49569	132834	0.0216895
2005	2.35927e+06	36.1042	27.5907	-29.8347	-24.5673	-18.9917		313294	429373	0.132793	Oct; PSI-TRaC	26; 1055; all ages	14.4
2006	2.43555e+06	8.68479	24.2955	55.9384	66.9266	39.5294	Catch-up Campaign (July) (Noor et al., 2007)	436132	798995	0.179069				AL Treatment policy rolled out across the Coast (Amin et al., 2007)
2007	2.51428e+06	12.2315	19.8974	21.5093	24.8386	44.2309		110714	860140	0.044034	Jul; MIS (DOMC, 2009)	22; 3117; all ages	37.2
2008	2.59557e+06	13.7351	15.1349	-9.88616	-9.51376	4.04297		149790	696636	0.0577099	Nov; DHS (KNBS, 2010)	35; 3508; all ages	45.8	First report of increasing "tolerance" to AL in Kilifi (Borrman et al., 2011)
2009	2679478	12.4466	11.2635	-18.4062	-19.3938	-33.6948		220680	481184	0.0823593	Feb; FSD (FSD, 2009)	53; 2518; all ages	38.1
2010	2.7661e+06	17.8082	9.54369	-1.85783	0.955071	25.764		142720	513190	0.0515961	Aug; MIS (DOMC, 2011)	24; 3294; all ages	42.9
2011	2.85553e+06	16.2137	10.8127	-10.7126	-4.96597	-35.1368		197230	560630	0.0690696
2012	2.94784e+06	14.1845	15.1503	-23.4811	-25.049	-36.0332	Catch-up Campaign	1169731	1509681	0.396809
2013	3.04314e+06	10.3896	21.7974	1.00686	1.417	18.7568		124160	1491121	0.0408
2014	3.14152e+06	35.0516	29.58	22.9	25.4317	14.642		211990	1505881	0.0674801	Sept; School surveys (unpublished)	137; 13479; 4-18 years	64.9
					1.417
					25.4317
